# Supplementary material for: Crystal structure of (2E)-1-(1-benzo­furan-2-yl)-3-(2-bromo­phen­yl)prop-2-en-1-one monohydrate
Source: Acta Crystallogr E Crystallogr Commun. 2015 Oct 14;71(Pt 11):o840–1. doi: 10.1107/S2056989015018897 (PMC4645062; doi:10.1107/S2056989015018897)
Supplement: Supplementary file 1 [file e-71-0o840-sup1.cif]

##############################################################################
#                                                                            #
# This CIF contains the data in a paper accepted for publication in          #
# Acta Crystallographica Section E. It conforms to the requirements of       #
# Notes for Authors for Acta Crystallographica Section E, and has been       #
# peer reviewed under the auspices of the IUCr Commission on Journals.       #
#                                                                            #
# Full details of the Crystallographic Information File format               #
# are given in the paper "The Crystallographic Information File (CIF):       #
# a New Standard Archive File for Crystallography" by S. R. Hall, F. H.      #
# Allen and I. D. Brown [Acta Cryst. (1991), A47, 655-685].                  #
#                                                                            #
# The current version of the core CIF dictionary is obtainable from          #
# ftp://ftp.iucr.org/pub/cif_core.dic.                                       #
#                                                                            #
# Software is freely available for graphical display of the structure(s)     #
# in this CIF. For information consult the CIF software page                 #
# http://www.iucr.org/resources/cif/software.                                #
#                                                                            #
# This file may be used for bona fide research purposes within the           #
# scientific community so long as proper attribution is given to the journal # 
# article from which it was obtained.                                        #
#                                                                            #
##############################################################################
data_I
_database_code_depnum_ccdc_archive 'CCDC 1430039'
_audit_creation_method     SHELXL-97
_chemical_name_systematic
;
(2<i>E</i>)-1-(1-Benzofuran-2-yl)-3-(2-bromophenyl)prop-2-en-1-one
monohydrate
;
_chemical_name_common     ?
_chemical_formula_moiety     'C17 H11 Br O2, H2 O'
_chemical_formula_sum     'C17 H13 Br O3'
_chemical_formula_iupac     'C17 H11 Br O2, H2 O'
_chemical_formula_weight     345.18
_chemical_melting_point     ?
_symmetry_cell_setting     orthorhombic
_symmetry_space_group_name_H-M     'P 21 21 21'
_symmetry_space_group_name_Hall     'P 2ac 2ab'
loop_
    _symmetry_equiv_pos_as_xyz
    'x, y, z'
    '-x+1/2, -y, z+1/2'
    'x+1/2, -y+1/2, -z'
    '-x, y+1/2, -z+1/2'
_cell_length_a     4.8614(4)
_cell_length_b     13.8220(15)
_cell_length_c     21.755(2)
_cell_angle_alpha     90.00
_cell_angle_beta     90.00
_cell_angle_gamma     90.00
_cell_volume     1461.8(2)
_cell_formula_units_Z     4
_cell_measurement_reflns_used     2499
_cell_measurement_theta_min     4.767
_cell_measurement_theta_max     41.576
_cell_measurement_temperature     296(2)
_exptl_crystal_description     block
_exptl_crystal_colour     golden-yellow
_exptl_crystal_size_max     0.40
_exptl_crystal_size_mid     0.30
_exptl_crystal_size_min     0.25
_exptl_crystal_density_diffrn     1.568
_exptl_crystal_density_meas     ?
_exptl_crystal_density_method     'not measured'
_exptl_crystal_F_000     696
_exptl_absorpt_coefficient_mu     2.819
_exptl_absorpt_correction_type     multi-scan
_exptl_absorpt_process_details
;
(SADABS; Bruker, 2004)
;
_exptl_absorpt_correction_T_min     0.3985
_exptl_absorpt_correction_T_max     0.5393
_exptl_special_details     ?
_diffrn_ambient_temperature     296(2)
_diffrn_radiation_type     MoK\a
_diffrn_radiation_wavelength     0.71073
_diffrn_radiation_source     'fine-focus sealed tube'
_diffrn_radiation_monochromator     graphite
_diffrn_measurement_device_type     'Bruker Kappa APEXII CCD'
_diffrn_measurement_method     '\w and \f scan'
_diffrn_detector_area_resol_mean     ?
_diffrn_reflns_number     3636
_diffrn_reflns_av_R_equivalents     0.0342
_diffrn_reflns_av_sigmaI/netI     0.0683
_diffrn_reflns_theta_min     2.95
_diffrn_reflns_theta_max     28.36
_diffrn_reflns_theta_full     28.36
_diffrn_measured_fraction_theta_max     0.993
_diffrn_measured_fraction_theta_full     0.993
_diffrn_reflns_limit_h_min     -6
_diffrn_reflns_limit_h_max     5
_diffrn_reflns_limit_k_min     -18
_diffrn_reflns_limit_k_max     18
_diffrn_reflns_limit_l_min     -28
_diffrn_reflns_limit_l_max     29
_diffrn_standards_number     ?
_diffrn_standards_interval_count     ?
_diffrn_standards_interval_time     ?
_diffrn_standards_decay_%     ?
_refine_special_details
;
 Refinement of F^2^ against ALL reflections.  The weighted R-factor wR and
 goodness of fit S are based on F^2^, conventional R-factors R are based
 on F, with F set to zero for negative F^2^. The threshold expression of
 F^2^ > 2sigma(F^2^) is used only for calculating R-factors(gt) etc. and is
 not relevant to the choice of reflections for refinement.  R-factors based
 on F^2^ are statistically about twice as large as those based on F, and R-
 factors based on ALL data will be even larger.
;
_reflns_number_total     3636
_reflns_number_gt     2134
_reflns_threshold_expression     >2sigma(I)
_refine_ls_structure_factor_coef     Fsqd
_refine_ls_matrix_type     full
_refine_ls_R_factor_all     0.0956
_refine_ls_R_factor_gt     0.0419
_refine_ls_wR_factor_gt     0.0881
_refine_ls_wR_factor_ref     0.1024
_refine_ls_goodness_of_fit_ref     1.007
_refine_ls_restrained_S_all     1.011
_refine_ls_number_reflns     3636
_refine_ls_number_parameters     196
_refine_ls_number_restraints     3
_refine_ls_hydrogen_treatment     mixed
_refine_ls_weighting_scheme     calc
_refine_ls_weighting_details
         'calc w=1/[\s^2^(Fo^2^)+(0.0372P)^2^+0.0197P] where P=(Fo^2^+2Fc^2^)/3'
_atom_sites_solution_hydrogens     geom
_atom_sites_solution_primary     direct
_atom_sites_solution_secondary     difmap
_refine_ls_shift/su_max     0.001
_refine_ls_shift/su_mean     0.000
_refine_diff_density_max     0.419
_refine_diff_density_min     -0.287
_refine_ls_extinction_method     none
_refine_ls_extinction_coef     ?
_refine_ls_abs_structure_details
;
Flack (1983), 1497 Friedel pairs
;
_refine_ls_abs_structure_Flack     -0.011(11)
loop_
    _atom_type_symbol
    _atom_type_description
    _atom_type_scat_dispersion_real
    _atom_type_scat_dispersion_imag
    _atom_type_scat_source
    'C' 'C' 0.0033 0.0016
                         'International Tables Vol C Tables 4.2.6.8 and 6.1.1.4'
    'H' 'H' 0.0000 0.0000
                         'International Tables Vol C Tables 4.2.6.8 and 6.1.1.4'
    'Br' 'Br' -0.2901 2.4595
                         'International Tables Vol C Tables 4.2.6.8 and 6.1.1.4'
    'O' 'O' 0.0106 0.0060
                         'International Tables Vol C Tables 4.2.6.8 and 6.1.1.4'
_computing_data_collection
;
APEX2 (Bruker, 2004)
;
_computing_cell_refinement
;
APEX2 and SAINT (Bruker, 2004)
;
_computing_data_reduction
;
SAINT and XPREP (Bruker, 2004)
;
_computing_structure_solution
;
SIR92 (Altomare <i>et al.</i>,  1994)
;
_computing_structure_refinement
;
SHELXL97 (Sheldrick, 2008)
;
_computing_molecular_graphics
;
Mercury (Macrae <i>et al.</i>,  2008)
;
_computing_publication_material
;
SHELXL97 (Sheldrick, 2008)
;
loop_
    _atom_site_type_symbol
    _atom_site_label
    _atom_site_fract_x
    _atom_site_fract_y
    _atom_site_fract_z
    _atom_site_u_iso_or_equiv
    _atom_site_adp_type
    _atom_site_calc_flag
    _atom_site_refinement_flags
    _atom_site_occupancy
    _atom_site_symmetry_multiplicity
    _atom_site_disorder_assembly
    _atom_site_disorder_group
    Br Br1 1.34723(10) 0.98219(3) 0.06738(2) 0.0902(2) Uani d . 1 1 . .
    O O1 0.3289(4) 0.93267(17) 0.32535(10) 0.0513(5) Uani d . 1 1 . .
    O O2 0.6697(5) 0.99535(19) 0.23842(13) 0.0720(7) Uani d . 1 1 . .
    C C1 0.1694(7) 0.8801(2) 0.36525(14) 0.0463(8) Uani d . 1 1 . .
    C C2 -0.0186(7) 0.9171(3) 0.40591(16) 0.0593(10) Uani d . 1 1 . .
    H H2 -0.0523 0.9831 0.4093 0.071 Uiso calc R 1 1 . .
    C C3 -0.1522(7) 0.8509(3) 0.44089(16) 0.0634(10) Uani d . 1 1 . .
    H H3 -0.2812 0.8724 0.4694 0.076 Uiso calc R 1 1 . .
    C C4 -0.1034(7) 0.7519(3) 0.43576(17) 0.0607(9) Uani d . 1 1 . .
    H H4 -0.2020 0.7091 0.4603 0.073 Uiso calc R 1 1 . .
    C C5 0.0860(7) 0.7169(3) 0.39547(16) 0.0587(10) Uani d . 1 1 . .
    H H5 0.1185 0.6507 0.3923 0.070 Uiso calc R 1 1 . .
    C C6 0.2301(6) 0.7824(3) 0.35908(14) 0.0444(8) Uani d . 1 1 . .
    C C7 0.4402(6) 0.7757(3) 0.31357(15) 0.0468(8) Uani d . 1 1 . .
    H H7 0.5256 0.7195 0.2997 0.056 Uiso calc R 1 1 . .
    C C8 0.4907(6) 0.8671(3) 0.29448(15) 0.0463(9) Uani d . 1 1 . .
    C C9 0.6756(7) 0.9078(3) 0.24929(15) 0.0503(8) Uani d . 1 1 . .
    C C10 0.8640(6) 0.8424(2) 0.21760(14) 0.0446(7) Uani d . 1 1 . .
    H H10 0.8712 0.7779 0.2297 0.054 Uiso calc R 1 1 . .
    C C11 1.0223(6) 0.8713(3) 0.17288(16) 0.0480(8) Uani d . 1 1 . .
    H H11 1.0081 0.9361 0.1619 0.058 Uiso calc R 1 1 . .
    C C12 1.2190(6) 0.8136(3) 0.13815(14) 0.0439(8) Uani d . 1 1 . .
    C C13 1.2629(7) 0.7170(3) 0.15197(16) 0.0523(9) Uani d . 1 1 . .
    H H13 1.1617 0.6892 0.1837 0.063 Uiso calc R 1 1 . .
    C C14 1.4478(7) 0.6610(3) 0.12115(19) 0.0615(10) Uani d . 1 1 . .
    H H14 1.4691 0.5961 0.1315 0.074 Uiso calc R 1 1 . .
    C C15 1.6028(7) 0.7008(3) 0.07476(17) 0.0603(10) Uani d . 1 1 . .
    H H15 1.7313 0.6633 0.0539 0.072 Uiso calc R 1 1 . .
    C C16 1.5667(7) 0.7964(3) 0.05931(16) 0.0557(9) Uani d . 1 1 . .
    H H16 1.6695 0.8239 0.0278 0.067 Uiso calc R 1 1 . .
    C C17 1.3787(7) 0.8507(3) 0.09068(14) 0.0493(8) Uani d . 1 1 . .
    O O1S 0.1601(7) 1.1082(2) 0.23870(17) 0.0950(10) Uani d D 1 1 . .
    H H1SA 0.179(11) 1.078(4) 0.2780(12) 0.143 Uiso d D 1 1 . .
    H H1SB 0.300(9) 1.070(3) 0.220(2) 0.143 Uiso d D 1 1 . .
loop_
    _atom_site_aniso_label
    _atom_site_aniso_U_11
    _atom_site_aniso_U_22
    _atom_site_aniso_U_33
    _atom_site_aniso_U_12
    _atom_site_aniso_U_13
    _atom_site_aniso_U_23
    Br1 0.1130(4) 0.0695(3) 0.0881(3) 0.0070(3) 0.0327(3) 0.0255(2)
    O1 0.0458(12) 0.0526(14) 0.0555(14) 0.0017(11) 0.0037(12) -0.0104(11)
    O2 0.0594(14) 0.0592(19) 0.0974(19) 0.0071(14) 0.0271(13) 0.0068(15)
    C1 0.0391(17) 0.057(2) 0.0426(18) -0.0028(18) -0.0028(16) -0.0049(15)
    C2 0.0461(19) 0.079(3) 0.053(2) 0.0023(19) 0.0023(17) -0.016(2)
    C3 0.0426(18) 0.104(3) 0.044(2) -0.003(2) 0.0102(19) -0.009(2)
    C4 0.056(2) 0.081(3) 0.0447(19) -0.0068(19) 0.002(2) 0.008(2)
    C5 0.058(2) 0.065(2) 0.054(2) 0.0003(19) -0.0023(18) 0.0054(19)
    C6 0.0340(17) 0.058(2) 0.0408(17) 0.0013(15) -0.0096(14) -0.0056(16)
    C7 0.0383(17) 0.056(2) 0.0460(19) 0.0050(15) -0.0053(15) -0.0044(17)
    C8 0.0323(16) 0.060(2) 0.047(2) 0.0051(16) -0.0044(14) -0.0082(18)
    C9 0.0368(17) 0.060(2) 0.054(2) -0.0001(18) -0.0042(16) -0.0041(17)
    C10 0.0346(16) 0.052(2) 0.0469(18) -0.0021(17) 0.0011(16) 0.0002(15)
    C11 0.0423(16) 0.055(2) 0.047(2) 0.0008(16) -0.0021(16) 0.0048(16)
    C12 0.0302(16) 0.060(2) 0.0419(18) -0.0028(15) -0.0042(13) -0.0007(16)
    C13 0.050(2) 0.056(2) 0.051(2) 0.0004(17) 0.0043(15) 0.0046(18)
    C14 0.059(2) 0.057(2) 0.068(3) 0.0079(19) -0.003(2) -0.001(2)
    C15 0.051(2) 0.074(3) 0.055(2) 0.0128(19) 0.0024(18) -0.014(2)
    C16 0.0437(18) 0.085(3) 0.0389(19) -0.0034(18) 0.0069(15) 0.0009(19)
    C17 0.0434(18) 0.063(2) 0.0418(18) -0.0013(18) -0.0009(15) 0.0050(15)
    O1S 0.098(2) 0.071(2) 0.117(3) 0.0067(18) 0.019(2) 0.0037(18)
_geom_special_details
;
 All esds (except the esd in the dihedral angle between two l.s. planes)
 are estimated using the full covariance matrix.  The cell esds are taken
 into account individually in the estimation of esds in distances, angles
 and torsion angles; correlations between esds in cell parameters are only
 used when they are defined by crystal symmetry.  An approximate (isotropic)
 treatment of cell esds is used for estimating esds involving l.s. planes.
;
loop_
    _geom_bond_atom_site_label_1
    _geom_bond_atom_site_label_2
    _geom_bond_site_symmetry_2
    _geom_bond_distance
    _geom_bond_publ_flag
    Br1 C17 . 1.893(4) ?
    O1 C1 . 1.372(4) ?
    O1 C8 . 1.375(4) ?
    O2 C9 . 1.234(4) ?
    C1 C2 . 1.370(5) ?
    C1 C6 . 1.390(5) ?
    C2 C3 . 1.356(5) ?
    C2 H2 . 0.9300 ?
    C3 C4 . 1.393(5) ?
    C3 H3 . 0.9300 ?
    C4 C5 . 1.361(5) ?
    C4 H4 . 0.9300 ?
    C5 C6 . 1.392(5) ?
    C5 H5 . 0.9300 ?
    C6 C7 . 1.426(4) ?
    C7 C8 . 1.353(5) ?
    C7 H7 . 0.9300 ?
    C8 C9 . 1.446(5) ?
    C9 C10 . 1.460(5) ?
    C10 C11 . 1.303(4) ?
    C10 H10 . 0.9300 ?
    C11 C12 . 1.456(4) ?
    C11 H11 . 0.9300 ?
    C12 C13 . 1.385(5) ?
    C12 C17 . 1.390(4) ?
    C13 C14 . 1.363(5) ?
    C13 H13 . 0.9300 ?
    C14 C15 . 1.374(5) ?
    C14 H14 . 0.9300 ?
    C15 C16 . 1.375(5) ?
    C15 H15 . 0.9300 ?
    C16 C17 . 1.366(5) ?
    C16 H16 . 0.9300 ?
    O1S H1SA . 0.958(19) ?
    O1S H1SB . 0.954(19) ?
loop_
    _geom_angle_atom_site_label_1
    _geom_angle_atom_site_label_2
    _geom_angle_atom_site_label_3
    _geom_angle_site_symmetry_1
    _geom_angle_site_symmetry_3
    _geom_angle
    _geom_angle_publ_flag
    C1 O1 C8 . . 106.5(3) ?
    C2 C1 O1 . . 126.0(3) ?
    C2 C1 C6 . . 124.5(3) ?
    O1 C1 C6 . . 109.5(3) ?
    C3 C2 C1 . . 115.5(4) ?
    C3 C2 H2 . . 122.2 ?
    C1 C2 H2 . . 122.2 ?
    C2 C3 C4 . . 122.4(3) ?
    C2 C3 H3 . . 118.8 ?
    C4 C3 H3 . . 118.8 ?
    C5 C4 C3 . . 121.1(3) ?
    C5 C4 H4 . . 119.4 ?
    C3 C4 H4 . . 119.4 ?
    C4 C5 C6 . . 118.4(4) ?
    C4 C5 H5 . . 120.8 ?
    C6 C5 H5 . . 120.8 ?
    C1 C6 C5 . . 118.1(3) ?
    C1 C6 C7 . . 106.4(3) ?
    C5 C6 C7 . . 135.5(4) ?
    C8 C7 C6 . . 106.4(3) ?
    C8 C7 H7 . . 126.8 ?
    C6 C7 H7 . . 126.8 ?
    C7 C8 O1 . . 111.2(3) ?
    C7 C8 C9 . . 133.2(3) ?
    O1 C8 C9 . . 115.6(3) ?
    O2 C9 C8 . . 119.8(3) ?
    O2 C9 C10 . . 122.1(3) ?
    C8 C9 C10 . . 118.1(3) ?
    C11 C10 C9 . . 122.2(3) ?
    C11 C10 H10 . . 118.9 ?
    C9 C10 H10 . . 118.9 ?
    C10 C11 C12 . . 127.4(4) ?
    C10 C11 H11 . . 116.3 ?
    C12 C11 H11 . . 116.3 ?
    C13 C12 C17 . . 115.6(3) ?
    C13 C12 C11 . . 121.1(3) ?
    C17 C12 C11 . . 123.4(3) ?
    C14 C13 C12 . . 122.8(3) ?
    C14 C13 H13 . . 118.6 ?
    C12 C13 H13 . . 118.6 ?
    C13 C14 C15 . . 119.7(4) ?
    C13 C14 H14 . . 120.2 ?
    C15 C14 H14 . . 120.2 ?
    C14 C15 C16 . . 119.7(3) ?
    C14 C15 H15 . . 120.2 ?
    C16 C15 H15 . . 120.2 ?
    C17 C16 C15 . . 119.4(3) ?
    C17 C16 H16 . . 120.3 ?
    C15 C16 H16 . . 120.3 ?
    C16 C17 C12 . . 122.8(3) ?
    C16 C17 Br1 . . 116.6(3) ?
    C12 C17 Br1 . . 120.6(3) ?
    H1SA O1S H1SB . . 94(2) ?
loop_
    _geom_torsion_atom_site_label_1
    _geom_torsion_atom_site_label_2
    _geom_torsion_atom_site_label_3
    _geom_torsion_atom_site_label_4
    _geom_torsion_site_symmetry_1
    _geom_torsion_site_symmetry_2
    _geom_torsion_site_symmetry_3
    _geom_torsion_site_symmetry_4
    _geom_torsion
    _geom_torsion_publ_flag
    C8 O1 C1 C2 . . . . 178.7(3) ?
    C8 O1 C1 C6 . . . . -0.4(3) ?
    O1 C1 C2 C3 . . . . -179.9(3) ?
    C6 C1 C2 C3 . . . . -1.0(5) ?
    C1 C2 C3 C4 . . . . -0.3(5) ?
    C2 C3 C4 C5 . . . . 1.0(6) ?
    C3 C4 C5 C6 . . . . -0.3(5) ?
    C2 C1 C6 C5 . . . . 1.6(5) ?
    O1 C1 C6 C5 . . . . -179.3(3) ?
    C2 C1 C6 C7 . . . . -178.3(3) ?
    O1 C1 C6 C7 . . . . 0.8(3) ?
    C4 C5 C6 C1 . . . . -0.9(5) ?
    C4 C5 C6 C7 . . . . 179.0(3) ?
    C1 C6 C7 C8 . . . . -0.9(3) ?
    C5 C6 C7 C8 . . . . 179.1(3) ?
    C6 C7 C8 O1 . . . . 0.8(4) ?
    C6 C7 C8 C9 . . . . -179.1(3) ?
    C1 O1 C8 C7 . . . . -0.3(4) ?
    C1 O1 C8 C9 . . . . 179.6(3) ?
    C7 C8 C9 O2 . . . . 176.0(3) ?
    O1 C8 C9 O2 . . . . -3.8(5) ?
    C7 C8 C9 C10 . . . . -3.6(6) ?
    O1 C8 C9 C10 . . . . 176.5(3) ?
    O2 C9 C10 C11 . . . . -5.2(5) ?
    C8 C9 C10 C11 . . . . 174.5(3) ?
    C9 C10 C11 C12 . . . . 179.5(3) ?
    C10 C11 C12 C13 . . . . -2.0(5) ?
    C10 C11 C12 C17 . . . . 179.6(3) ?
    C17 C12 C13 C14 . . . . -0.5(5) ?
    C11 C12 C13 C14 . . . . -179.0(3) ?
    C12 C13 C14 C15 . . . . 1.0(5) ?
    C13 C14 C15 C16 . . . . -1.0(5) ?
    C14 C15 C16 C17 . . . . 0.5(5) ?
    C15 C16 C17 C12 . . . . -0.1(5) ?
    C15 C16 C17 Br1 . . . . 178.9(3) ?
    C13 C12 C17 C16 . . . . 0.1(5) ?
    C11 C12 C17 C16 . . . . 178.6(3) ?
    C13 C12 C17 Br1 . . . . -178.9(2) ?
    C11 C12 C17 Br1 . . . . -0.4(4) ?
loop_
    _geom_hbond_atom_site_label_D
    _geom_hbond_atom_site_label_H
    _geom_hbond_atom_site_label_A
    _geom_hbond_site_symmetry_A
    _geom_hbond_distance_DH
    _geom_hbond_distance_HA
    _geom_hbond_distance_DA
    _geom_hbond_angle_DHA
    O1S H1SA O1 . 0.96(2) 2.37(4) 3.181(4) 142(4)
    O1S H1SB O2 . 0.95(2) 2.11(4) 2.928(4) 143(4)
    C7 H7 O1S 4_645 0.93 2.32 3.229(5) 164
    C10 H10 O1S 4_645 0.93 2.45 3.375(5) 174
_iucr_refine_instructions_details
;
TITL I         P212121      R   0.04
CELL  0.71073  4.86140 13.82200 21.75500 90.00000 90.00000 90.00000
ZERR 4  0.00040  0.00150  0.00200  0.00000  0.00000  0.00000
LATT -1
SYMM -X+ 0.50000, -Y, Z+ 0.50000
SYMM X+ 0.50000, -Y+ 0.50000, -Z
SYMM -X, Y+ 0.50000, -Z+ 0.50000
SFAC C H BR O
UNIT 68 52 4 12
TEMP 23
L.S. 15
OMIT 0 0 2
OMIT 0 1 1
FMAP 2
PLAN 20
ACTA
BOND $H
DFIX 0.88 0.02 O1S H1SA O1S H1SB
DFIX 1.43 .02 H1SA H1SB
HTAB
EQIV $1 -X+1, Y-1/2, -Z+1/2
HTAB C7 O1S_$1
HTAB C10 O1S_$1
HTAB O1S O1
HTAB O1S O2
CONF
WGHT    0.037200    0.019700
FVAR       9.99143
BR1   3    1.347226    0.982186    0.067378    11.00000    0.11295    0.06953 =
         0.08811    0.02546    0.03271    0.00699
O1    4    0.328866    0.932670    0.325345    11.00000    0.04582    0.05259 =
         0.05551   -0.01037    0.00374    0.00167
O2    4    0.669729    0.995350    0.238423    11.00000    0.05945    0.05922 =
         0.09741    0.00682    0.02712    0.00710
C1    1    0.169393    0.880145    0.365254    11.00000    0.03914    0.05712 =
         0.04255   -0.00489   -0.00284   -0.00280
C2    1   -0.018627    0.917067    0.405910    11.00000    0.04608    0.07868 =
         0.05315   -0.01635    0.00231    0.00228
AFIX  43
H2    2   -0.052290    0.983089    0.409274    11.00000   -1.20000
AFIX   0
C3    1   -0.152241    0.850900    0.440891    11.00000    0.04255    0.10369 =
         0.04385   -0.00939    0.01024   -0.00325
AFIX  43
H3    2   -0.281227    0.872374    0.469361    11.00000   -1.20000
AFIX   0
C4    1   -0.103441    0.751940    0.435761    11.00000    0.05617    0.08133 =
         0.04467    0.00755    0.00200   -0.00680
AFIX  43
H4    2   -0.202013    0.709100    0.460286    11.00000   -1.20000
AFIX   0
C5    1    0.086043    0.716872    0.395467    11.00000    0.05769    0.06453 =
         0.05380    0.00540   -0.00226    0.00032
AFIX  43
H5    2    0.118501    0.650749    0.392323    11.00000   -1.20000
AFIX   0
C6    1    0.230053    0.782383    0.359083    11.00000    0.03399    0.05841 =
         0.04083   -0.00558   -0.00958    0.00126
C7    1    0.440195    0.775668    0.313565    11.00000    0.03827    0.05612 =
         0.04604   -0.00439   -0.00530    0.00497
AFIX  43
H7    2    0.525644    0.719543    0.299734    11.00000   -1.20000
AFIX   0
C8    1    0.490658    0.867101    0.294484    11.00000    0.03234    0.05981 =
         0.04667   -0.00824   -0.00442    0.00514
C9    1    0.675645    0.907783    0.249293    11.00000    0.03675    0.06003 =
         0.05413   -0.00409   -0.00422   -0.00009
C10   1    0.863967    0.842381    0.217605    11.00000    0.03455    0.05249 =
         0.04686    0.00016    0.00113   -0.00206
AFIX  43
H10   2    0.871205    0.777913    0.229736    11.00000   -1.20000
AFIX   0
C11   1    1.022329    0.871278    0.172881    11.00000    0.04231    0.05464 =
         0.04717    0.00479   -0.00211    0.00083
AFIX  43
H11   2    1.008078    0.936110    0.161899    11.00000   -1.20000
AFIX   0
C12   1    1.219041    0.813607    0.138150    11.00000    0.03017    0.05951 =
         0.04190   -0.00072   -0.00421   -0.00276
C13   1    1.262851    0.717003    0.151973    11.00000    0.04985    0.05638 =
         0.05062    0.00457    0.00427    0.00035
AFIX  43
H13   2    1.161696    0.689161    0.183653    11.00000   -1.20000
AFIX   0
C14   1    1.447800    0.661000    0.121148    11.00000    0.05944    0.05710 =
         0.06793   -0.00128   -0.00337    0.00787
AFIX  43
H14   2    1.469055    0.596130    0.131454    11.00000   -1.20000
AFIX   0
C15   1    1.602766    0.700831    0.074762    11.00000    0.05149    0.07404 =
         0.05527   -0.01440    0.00237    0.01279
AFIX  43
H15   2    1.731332    0.663303    0.053940    11.00000   -1.20000
AFIX   0
C16   1    1.566734    0.796429    0.059306    11.00000    0.04368    0.08462 =
         0.03889    0.00095    0.00694   -0.00336
AFIX  43
H16   2    1.669535    0.823889    0.027757    11.00000   -1.20000
AFIX   0
C17   1    1.378661    0.850731    0.090683    11.00000    0.04341    0.06283 =
         0.04180    0.00501   -0.00091   -0.00131
O1S   4    0.160068    1.108248    0.238701    11.00000    0.09759    0.07071 =
         0.11683    0.00369    0.01916    0.00669
H1SA  2    0.179186    1.077833    0.278033    11.00000   -1.50000
H1SB  2    0.299943    1.069973    0.219855    11.00000   -1.50000
HKLF 4
REM  I         P212121      R   0.04
REM R1 =  0.0419 for   2134 Fo > 4sig(Fo)  and  0.0956 for all   3636 data
REM    196 parameters refined using      3 restraints
END
WGHT      0.0373      0.0165
REM Highest difference peak  0.419,  deepest hole -0.287,  1-sigma level  0.051
Q1    1   1.1809  0.9627  0.0626  11.00000  0.05    0.42
Q2    1   1.3617  1.0309  0.0941  11.00000  0.05    0.38
Q3    1  -0.1228  1.0138  0.4013  11.00000  0.05    0.24
Q4    1   1.5205  0.9473  0.0601  11.00000  0.05    0.24
Q5    1   0.1851  0.8250  0.3632  11.00000  0.05    0.20
Q6    1   1.1873  0.7555  0.1348  11.00000  0.05    0.20
Q7    1   0.3129  1.0110  0.3182  11.00000  0.05    0.18
Q8    1   0.6672  0.9780  0.1343  11.00000  0.05    0.18
Q9    1   0.8754  1.0220  0.2503  11.00000  0.05    0.17
Q10   1   1.1161  0.6814  0.1670  11.00000  0.05    0.16
Q11   1   1.2527  0.6925  0.1118  11.00000  0.05    0.16
Q12   1   1.4533  0.6403  0.0955  11.00000  0.05    0.16
Q13   1   1.2222  0.8193  0.0952  11.00000  0.05    0.16
Q14   1   0.9750  1.0174  0.1766  11.00000  0.05    0.16
Q15   1   0.6082  0.7289  0.2065  11.00000  0.05    0.15
Q16   1   0.1438  1.1232  0.3562  11.00000  0.05    0.15
Q17   1   1.2915  1.0787  0.1274  11.00000  0.05    0.15
Q18   1   1.6313  0.6646  0.1243  11.00000  0.05    0.15
Q19   1   1.2867  0.9808  0.1226  11.00000  0.05    0.15
Q20   1   1.0562  0.8200  0.1451  11.00000  0.05    0.14
;
data_global
_journal_date_recd_electronic     2015-09-15
_journal_date_accepted     2015-10-07
_journal_name_full     'Acta Crystallographica, Section E'
_journal_year     2015
_journal_volume     71
_journal_issue     11
_journal_page_first     o840
_journal_page_last     o841
_journal_paper_category     HO
_journal_paper_doi     10.1107/S2056989015018897
_journal_coeditor_code     SU5214
_publ_contact_author_name
;
 'S.Satheeshchandra'
;
_publ_contact_author_address
;
Department of Physics
S.D.M College (Autonomous)
Ujire - 574240, India
;
_publ_contact_author_email     'ssatheeshchandra@rediffmail.com'
_publ_contact_author_fax     '(91) 918256/236220'
_publ_contact_author_phone     '(91) 919448549376'
_publ_section_title
;
Crystal structure of
(2<i>E</i>)-1-(1-benzofuran-2-yl)-3-(2-bromophenyl)prop-2-en-1-one
monohydrate
;
_publ_section_title_footnote     .
loop_
    _publ_author_name
    _publ_author_address
    'S. Satheeshchandra'
;
Department of Physics
S. D. M College (Autonomous)
Ujire 574 240, India
;
    'Nandakumar Shetty'
;
Department of Physics
S. D. M College (Autonomous)
Ujire 574 240, India
;
_publ_section_synopsis     .
