# Supplementary material for: Crystal structure of (2E)-1-(1-benzo­furan-2-yl)-3-(2-bromo­phen­yl)prop-2-en-1-one monohydrate
Source: Acta Crystallogr E Crystallogr Commun. 2015 Oct 14;71(Pt 11):o840–1. doi: 10.1107/S2056989015018897 (PMC4645062; doi:10.1107/S2056989015018897)
Supplement: Supplementary file 2 [file e-71-0o840-Isup3.hkl]

# 
# h,k,l, Fc-squared, Fo-squared, sigma(Fo-squared) and status flag 
# 
data_I 
_shelx_title ' I         P212121      R   0.04' 
_shelx_refln_list_code          4 
_shelx_F_calc_maximum      155.22 
_exptl_crystal_F_000       696.00 
_reflns_d_resolution_high  0.7482 
 
loop_ 
 _symmetry_equiv_pos_as_xyz 
 'x, y, z' 
 '-x+1/2, -y, z+1/2' 
 'x+1/2, -y+1/2, -z' 
 '-x, y+1/2, -z+1/2' 
 
_cell_length_a     4.8614 
_cell_length_b    13.8220 
_cell_length_c    21.7550 
_cell_angle_alpha  90.000 
_cell_angle_beta   90.000 
_cell_angle_gamma  90.000 
 
_shelx_F_squared_multiplier     1.000 
 
loop_ 
 _refln_index_h 
 _refln_index_k 
 _refln_index_l 
 _refln_F_squared_calc 
 _refln_F_squared_meas 
 _refln_F_squared_sigma 
 _refln_observed_status 
   2   0   0     1240.11     1146.48     59.52 o 
   4   0   0      383.69      448.87     29.48 o 
   1   1   0    10451.61     9290.04    254.29 o 
   2   1   0      738.66      661.70     29.25 o 
   3   1   0       26.01       40.49      5.92 o 
   4   1   0        4.41       -1.12      6.37 o 
   5   1   0       29.98       42.00     13.29 o 
   0   2   0      224.41      188.01     28.88 o 
   1   2   0        9.89        8.65      0.96 o 
   2   2   0     1185.22     1044.73     33.26 o 
   3   2   0      343.71      316.34     13.43 o 
   4   2   0      223.53      224.46     11.44 o 
   5   2   0        4.92        4.84     14.67 o 
   6   2   0      161.26      205.44     23.44 o 
   1   3   0     3040.61     3085.76     85.51 o 
   2   3   0     1727.34     1559.70     46.45 o 
   3   3   0      360.51      385.13     14.14 o 
   4   3   0       27.37       23.55      4.57 o 
   5   3   0       73.57       60.87      8.69 o 
   6   3   0        0.08       31.61     19.92 o 
   0   4   0     2862.98     3412.53    172.70 o 
   1   4   0      722.11      696.54     19.52 o 
   2   4   0      976.66     1042.42     44.59 o 
   3   4   0     2417.92     2318.90     83.91 o 
   4   4   0      107.30      129.85      7.93 o 
   5   4   0       49.10       43.05      9.07 o 
   6   4   0      100.60      109.43     22.08 o 
   1   5   0      686.46      784.38     23.86 o 
   2   5   0      420.76      355.66     12.64 o 
   3   5   0        2.61        4.77      4.82 o 
   4   5   0       44.24       27.99      7.87 o 
   5   5   0        0.60       16.93     10.81 o 
   6   5   0       18.62       22.45     19.99 o 
   0   6   0     3962.27     4472.39    226.26 o 
   1   6   0     1617.24     1678.79     50.38 o 
   2   6   0      140.29      154.46      6.69 o 
   3   6   0      249.22      191.79      9.77 o 
   4   6   0      145.15      163.46     11.94 o 
   5   6   0        7.13       -8.17     10.27 o 
   6   6   0        0.53       -3.18     31.39 o 
   1   7   0      185.51      170.91      7.41 o 
   2   7   0      611.69      592.13     20.18 o 
   3   7   0       89.23      100.81      9.77 o 
   4   7   0      107.28       97.75     10.82 o 
   5   7   0        1.27        8.20     11.03 o 
   6   7   0        3.59       29.48     30.20 o 
   0   8   0     2621.15     2485.49    179.52 o 
   1   8   0       48.99       48.55      5.43 o 
   2   8   0        0.52       -4.68      4.68 o 
   3   8   0      134.18       85.80     11.49 o 
   4   8   0       55.81       94.38     11.32 o 
   5   8   0        9.21        7.01     11.59 o 
   1   9   0      249.48      241.47     12.98 o 
   2   9   0     1600.84     1588.46     57.81 o 
   3   9   0       97.02      107.54     19.89 o 
   4   9   0       10.52        4.29      9.98 o 
   5   9   0        0.28        9.33     13.50 o 
   0  10   0      911.31      994.68     75.50 o 
   1  10   0      831.01      837.35     37.54 o 
   2  10   0      142.90      131.05     10.03 o 
   3  10   0       20.82       17.01     11.10 o 
   4  10   0        2.01      -10.43     10.43 o 
   5  10   0        5.24      -11.94     12.88 o 
   1  11   0        7.11       -3.25      6.51 o 
   2  11   0       11.24       -0.32      7.73 o 
   3  11   0        1.24       18.67     17.02 o 
   4  11   0       17.97        5.21     12.36 o 
   5  11   0        1.06      -12.65     13.51 o 
   0  12   0       17.06        5.51     15.58 o 
   1  12   0      125.72      137.01      9.25 o 
   2  12   0        2.55       -6.40      8.29 o 
   3  12   0      144.88      164.04     16.52 o 
   4  12   0       45.48       30.84     12.29 o 
   1  13   0       64.82       67.44     11.08 o 
   2  13   0      224.44      230.80     19.30 o 
   3  13   0        2.18       -0.24     20.62 o 
   4  13   0        3.43       -1.14     26.73 o 
   0  14   0      182.10      115.05     22.29 o 
   1  14   0       84.52       66.76     12.09 o 
   2  14   0        1.88       10.16     13.88 o 
   3  14   0       83.29      104.74     26.37 o 
   4  14   0        0.06      -17.11     17.11 o 
   1  15   0        2.60       -7.42     11.68 o 
   2  15   0      113.66      110.02     27.33 o 
   3  15   0        2.67       -0.48     25.16 o 
   0  16   0       17.56        7.43     22.05 o 
   1  16   0       41.35       46.79     13.66 o 
   2  16   0        1.70       -5.51     26.12 o 
   3  16   0       23.99       45.30     27.09 o 
   1  17   0        0.54        6.82     14.19 o 
   2  17   0        7.16       24.92     26.37 o 
   0  18   0        0.34       12.21     18.35 o 
   1  18   0        8.26       10.52     15.26 o 
   1   0   1     1732.93     1712.99     44.25 o 
   2   0   1     1494.77     1472.78     53.67 o 
   3   0   1      195.90      204.92      9.60 o 
   4   0   1      220.16      190.15     11.35 o 
   5   0   1        0.52       25.63     11.73 o 
   6   0   1        8.84       42.66     29.72 o 
  -6   1   1       24.98       21.10     29.96 o 
  -5   1   1      145.43      135.32     17.06 o 
  -4   1   1       17.62       14.33      6.63 o 
  -3   1   1     1563.04     1499.19     54.11 o 
  -2   1   1      216.41      260.59     15.98 o 
  -1   1   1     5022.22     5314.87    130.95 o 
   1   1   1     4535.27     4863.53    149.12 o 
   2   1   1      194.18      235.60      8.73 o 
   3   1   1     1428.67     1388.56     45.46 o 
   4   1   1       17.64       21.75      5.97 o 
   5   1   1      141.02      160.58     15.01 o 
  -6   2   1       75.64      116.43     21.14 o 
  -5   2   1       27.69       26.79     12.67 o 
  -4   2   1       32.84       36.24      6.31 o 
  -3   2   1     2086.17     2185.19     94.12 o 
  -2   2   1     4789.83     4770.14    155.73 o 
  -1   2   1     1342.17     1353.70     35.01 o 
   0   2   1    12892.24    12278.61    929.32 o 
   1   2   1     1372.27     1378.00     35.64 o 
   2   2   1     4888.79     4836.10    155.69 o 
   3   2   1     2067.72     2203.17     79.25 o 
   4   2   1       24.28       20.85      9.57 o 
   5   2   1       31.10       49.21     12.71 o 
   6   2   1       71.20      109.54     27.57 o 
  -6   3   1       39.86       67.76     20.80 o 
  -5   3   1       33.94       18.44      7.83 o 
  -4   3   1       67.99       65.81      5.50 o 
  -3   3   1      363.35      340.73     15.94 o 
  -2   3   1       84.86       78.77      6.78 o 
  -1   3   1     4207.49     4226.36    124.61 o 
   0   3   1      238.73      247.03      9.58 o 
   1   3   1     4817.82     4754.05    116.39 o 
   2   3   1       62.73       54.29      3.64 o 
   3   3   1      478.46      468.98     14.75 o 
   4   3   1       67.54       69.73      5.31 o 
   5   3   1       34.65       34.50      7.84 o 
   6   3   1       40.89       92.28     28.04 o 
  -6   4   1       15.81       28.64     19.66 o 
  -5   4   1       27.35       41.30     19.79 o 
  -4   4   1      143.20      131.88      8.11 o 
  -3   4   1      685.19      739.32     28.06 o 
  -2   4   1      965.27      925.09     40.02 o 
  -1   4   1     2300.75     2231.02     57.96 o 
   0   4   1      759.25      834.46     30.35 o 
   1   4   1     1955.51     1910.74     60.74 o 
   2   4   1      979.24      942.00     28.32 o 
   3   4   1      706.32      755.68     23.13 o 
   4   4   1      145.19      141.83      7.77 o 
   5   4   1       27.62       35.74     11.63 o 
   6   4   1       13.79       22.77     27.33 o 
  -6   5   1       20.23       16.83     19.13 o 
  -5   5   1       14.27       31.61      9.76 o 
  -4   5   1       26.47       17.91      7.82 o 
  -3   5   1      471.85      484.41     18.67 o 
  -2   5   1     1467.40     1481.21     49.09 o 
  -1   5   1     1576.71     1599.77     41.42 o 
   0   5   1       19.87       15.18      2.91 o 
   1   5   1     1336.43     1359.21     43.44 o 
   2   5   1     1495.30     1522.81     48.98 o 
   3   5   1      418.87      430.81     18.33 o 
   4   5   1       15.43       20.27      7.78 o 
   5   5   1       14.45        5.18     14.42 o 
   6   5   1       19.55       24.58     19.82 o 
  -6   6   1       17.28      -10.01     26.85 o 
  -5   6   1       36.10       10.45     10.37 o 
  -4   6   1        7.68        5.78      8.99 o 
  -3   6   1       42.81       44.39      6.58 o 
  -2   6   1     2126.88     2210.49     69.68 o 
  -1   6   1     1318.51     1312.62     34.19 o 
   0   6   1      180.94      145.31      6.91 o 
   1   6   1     1130.72     1098.37     40.19 o 
   2   6   1     1959.00     2064.06     69.30 o 
   3   6   1       20.81       23.46      8.38 o 
   4   6   1       16.39       33.51      8.67 o 
   5   6   1       33.83        5.18     10.76 o 
   6   6   1       19.32       13.91     24.33 o 
  -6   7   1        4.49       44.35     30.20 o 
  -5   7   1       11.53       13.24     13.12 o 
  -4   7   1       61.61       60.58     12.78 o 
  -3   7   1     1008.22     1102.35     40.82 o 
  -2   7   1       67.65       61.01      4.84 o 
  -1   7   1     1491.47     1572.64     46.20 o 
   0   7   1     6741.49     6908.64    349.20 o 
   1   7   1     1411.44     1471.73     56.25 o 
   2   7   1      116.78      111.48      5.31 o 
   3   7   1      960.73     1075.35     40.91 o 
   4   7   1       68.93       58.08     10.01 o 
   5   7   1       13.97       25.69     11.22 o 
  -5   8   1        7.68       10.56     11.90 o 
  -4   8   1      106.33       97.51     11.53 o 
  -3   8   1        5.20       13.98      9.66 o 
  -2   8   1      813.01      892.33     32.45 o 
  -1   8   1     2016.93     2091.03     70.53 o 
   0   8   1      675.57      702.88     38.54 o 
   1   8   1     2134.17     2219.43     91.23 o 
   2   8   1      800.81      819.32     31.22 o 
   3   8   1       13.40        5.62      9.31 o 
   4   8   1      110.91      106.02     11.53 o 
   5   8   1        9.88       18.31     11.42 o 
  -5   9   1        6.29       -5.73     19.82 o 
  -4   9   1      160.10      165.79     13.55 o 
  -3   9   1      173.03      219.61     17.00 o 
  -2   9   1      114.88      105.32     10.98 o 
  -1   9   1      209.65      200.89      9.09 o 
   0   9   1     1033.74     1051.32     55.66 o 
   1   9   1      230.19      231.11     11.90 o 
   2   9   1      185.01      181.26     10.12 o 
   3   9   1      198.57      223.08     17.86 o 
   4   9   1      128.28      141.95     13.16 o 
   5   9   1        4.70        1.82     12.27 o 
  -5  10   1       21.66       16.02     13.30 o 
  -4  10   1       24.64       41.78     11.24 o 
  -3  10   1      106.84      115.54     13.80 o 
  -2  10   1      105.83      103.26     11.63 o 
  -1  10   1      507.95      506.46     18.50 o 
   0  10   1      242.56      232.64     16.69 o 
   1  10   1      497.02      505.62     23.89 o 
   2  10   1      162.38      169.52     10.43 o 
   3  10   1      104.53      110.39     13.04 o 
   4  10   1       18.41       27.24     11.73 o 
   5  10   1       20.86        7.01     12.97 o 
  -5  11   1        0.18        0.41     13.50 o 
  -4  11   1       20.44        8.46     11.75 o 
  -3  11   1        8.58      -10.29     11.61 o 
  -2  11   1       76.47       82.28     12.81 o 
  -1  11   1      162.14      140.86     14.57 o 
   0  11   1     1121.69     1200.87     64.06 o 
   1  11   1      182.11      162.55     10.82 o 
   2  11   1      114.96      123.87      9.86 o 
   3  11   1        8.09       -9.01     11.47 o 
   4  11   1       16.14       11.06     13.06 o 
   5  11   1        0.54       27.58     13.81 o 
  -4  12   1        8.78        5.28     12.10 o 
  -3  12   1       40.58       41.57     12.71 o 
  -2  12   1       41.98       55.27     10.19 o 
  -1  12   1      478.28      505.58     21.47 o 
   0  12   1        4.51        2.04      5.30 o 
   1  12   1      458.06      482.37     24.69 o 
   2  12   1       34.24       33.61      8.59 o 
   3  12   1       48.81       58.46     15.58 o 
   4  12   1       11.91        5.40     13.59 o 
  -4  13   1        3.11       -8.01     16.40 o 
  -3  13   1        0.50      -17.26     19.17 o 
  -2  13   1      119.19      140.23     11.83 o 
  -1  13   1       19.78        7.02      7.24 o 
   0  13   1      458.74      542.40     34.57 o 
   1  13   1       30.15       13.13     13.04 o 
   2  13   1      103.45      101.43     15.38 o 
   3  13   1        0.34       14.38     21.34 o 
   4  13   1        3.43       14.25     16.36 o 
  -4  14   1       25.75       14.44     18.29 o 
  -3  14   1       17.00       40.99     23.97 o 
  -2  14   1       15.09       28.50     14.40 o 
  -1  14   1      181.56      185.98     17.40 o 
   0  14   1       54.18       49.79     14.49 o 
   1  14   1      150.61      163.51     14.57 o 
   2  14   1       15.39       25.54     14.02 o 
   3  14   1       20.56       22.53     22.53 o 
   4  14   1       24.40       24.93     17.56 o 
  -3  15   1        2.81        7.67     25.16 o 
  -2  15   1       11.97        0.42     14.87 o 
  -1  15   1       17.83        9.57     12.44 o 
   0  15   1      149.91      146.96     17.95 o 
   1  15   1       17.74       26.57     12.40 o 
   2  15   1       11.45       -6.62     16.42 o 
   3  15   1        2.88       11.74     24.21 o 
  -3  16   1        6.29       29.96     27.57 o 
  -2  16   1       16.40       13.18     26.61 o 
  -1  16   1       55.25       78.12     14.28 o 
   0  16   1       64.01       80.93     14.07 o 
   1  16   1       57.19       67.81     14.00 o 
   2  16   1       14.49        6.47     24.68 o 
   3  16   1        7.51       -4.56     27.33 o 
  -2  17   1        4.44      -24.92     25.88 o 
  -1  17   1       12.07       12.51     17.69 o 
   0  17   1       40.91       58.08     14.79 o 
   1  17   1       11.15       25.11     14.46 o 
   2  17   1        5.68       10.07     25.88 o 
  -1  18   1        9.27        3.26     28.16 o 
   0  18   1       29.07       45.94     13.34 o 
   1  18   1        8.85       22.62     13.16 o 
   1   0   2     3250.79     3240.52     76.14 o 
   2   0   2       49.90       52.97      3.69 o 
   3   0   2        9.10       19.23      4.48 o 
   4   0   2      172.97      178.06     11.11 o 
   5   0   2        1.34       10.38     23.01 o 
   6   0   2       37.75       50.34     28.76 o 
  -6   1   2        6.35       16.54     29.96 o 
  -5   1   2      121.10      126.86     17.16 o 
  -4   1   2      222.84      230.90     18.66 o 
  -3   1   2      268.12      285.86     14.54 o 
  -2   1   2      305.64      314.63     13.81 o 
  -1   1   2     6861.71     7592.49    178.14 o 
   1   1   2     7904.58     8530.66    207.32 o 
   2   1   2      401.78      395.07     12.56 o 
   3   1   2      239.39      221.76      9.38 o 
   4   1   2      255.43      258.55     11.11 o 
   5   1   2      138.19      144.81     17.47 o 
   6   1   2        6.00       58.96     29.72 o 
  -6   2   2       46.28       81.55     19.55 o 
  -5   2   2       42.67       53.92      7.96 o 
  -4   2   2      104.51      108.34      6.74 o 
  -3   2   2      624.74      664.24     28.17 o 
  -2   2   2       30.49       29.01      2.62 o 
  -1   2   2     2350.52     2436.52     72.15 o 
   0   2   2      274.92      276.57      7.15 o 
   1   2   2     2796.96     2819.26     77.94 o 
   2   2   2       15.74       11.81      2.29 o 
   3   2   2      549.98      609.60     24.20 o 
   4   2   2       69.24       67.35     10.36 o 
   5   2   2       27.48       35.87      9.90 o 
  -6   3   2        7.17       35.03     19.74 o 
  -5   3   2        4.10        7.36      8.10 o 
  -4   3   2       55.04       60.84      5.45 o 
  -3   3   2       27.25       29.32      3.98 o 
  -2   3   2      536.57      552.19     17.76 o 
  -1   3   2     5221.56     5437.76    134.68 o 
   0   3   2     8593.53     8860.44    255.04 o 
   1   3   2     4893.64     5032.87    156.49 o 
   2   3   2      545.19      525.31     18.28 o 
   3   3   2       41.64       49.29      5.94 o 
   4   3   2       34.66       43.06      4.94 o 
   5   3   2        0.99        9.58      7.68 o 
   6   3   2        8.63       30.20     25.40 o 
  -6   4   2       26.64       46.72     20.30 o 
  -5   4   2       90.80      101.26     18.78 o 
  -4   4   2       40.54       64.45      6.40 o 
  -3   4   2       56.23       53.45      5.27 o 
  -2   4   2      189.75      171.25     10.71 o 
  -1   4   2     1537.55     1564.80     47.70 o 
   0   4   2     7893.59     7471.74    266.53 o 
   1   4   2     1912.35     1880.75     47.15 o 
   2   4   2      268.01      260.51      8.83 o 
   3   4   2       67.67       70.43      5.37 o 
   4   4   2       60.24       67.90      6.08 o 
   5   4   2       82.77       89.74     10.17 o 
   6   4   2       23.78       58.96     27.33 o 
  -6   5   2       22.91       38.51     35.47 o 
  -5   5   2       60.49       64.39     10.58 o 
  -4   5   2      149.13      171.37     11.86 o 
  -3   5   2        1.26       10.25      4.91 o 
  -2   5   2      381.35      350.45     12.43 o 
  -1   5   2     4546.69     4502.13    122.07 o 
   0   5   2     5688.07     5571.76    199.04 o 
   1   5   2     4314.33     4294.34    128.38 o 
   2   5   2      363.55      340.92     11.35 o 
   3   5   2       12.89       16.41      4.14 o 
   4   5   2      141.74      166.46     10.62 o 
   5   5   2       55.96       53.05     10.39 o 
   6   5   2       22.50       18.45     25.40 o 
  -6   6   2        0.91        7.79     33.44 o 
  -5   6   2       21.11       27.41     10.77 o 
  -4   6   2       28.57       40.08      9.13 o 
  -3   6   2      147.47      134.97      8.43 o 
  -2   6   2      322.80      321.33     15.56 o 
  -1   6   2     3199.22     3371.86    102.15 o 
   0   6   2     2639.44     2584.92     92.97 o 
   1   6   2     3265.22     3483.54    100.04 o 
   2   6   2      198.70      196.32     10.70 o 
   3   6   2      152.24      159.43     10.21 o 
   4   6   2       36.67       56.39      9.13 o 
   5   6   2       26.38       22.41     11.89 o 
   6   6   2        1.02      -26.61     26.61 o 
  -5   7   2       12.99        3.54     12.08 o 
  -4   7   2       36.11       33.05      9.48 o 
  -3   7   2       46.49       42.35      6.92 o 
  -2   7   2      478.59      493.26     20.93 o 
  -1   7   2     1919.48     1922.76     57.27 o 
   0   7   2     4224.36     4352.29    220.60 o 
   1   7   2     1849.88     1889.34     61.60 o 
   2   7   2      571.37      560.77     20.88 o 
   3   7   2       93.10       89.57      7.07 o 
   4   7   2       43.59       44.69      9.32 o 
   5   7   2       16.72       20.07     21.49 o 
  -5   8   2       10.29       18.76     12.19 o 
  -4   8   2       38.40       42.56     10.24 o 
  -3   8   2      558.25      602.08     33.89 o 
  -2   8   2      802.61      791.23     33.86 o 
  -1   8   2     1226.10     1210.68     39.98 o 
   0   8   2       18.38       13.13      7.20 o 
   1   8   2     1156.12     1151.18     51.36 o 
   2   8   2      747.41      732.17     25.30 o 
   3   8   2      523.95      563.94     32.20 o 
   4   8   2       52.66       52.76     10.36 o 
   5   8   2        9.31       18.76     18.06 o 
  -5   9   2       12.67        0.82     12.73 o 
  -4   9   2       46.75       62.66     15.34 o 
  -3   9   2      659.84      625.60     36.49 o 
  -2   9   2      733.09      723.34     30.63 o 
  -1   9   2      326.94      318.24     12.20 o 
   0   9   2      264.22      196.01     14.23 o 
   1   9   2      283.40      275.10     15.08 o 
   2   9   2      625.50      618.92     22.40 o 
   3   9   2      607.07      623.94     36.59 o 
   4   9   2       35.37       31.83     10.89 o 
   5   9   2       13.25       14.13     12.26 o 
  -5  10   2        2.93       -2.09     13.19 o 
  -4  10   2      127.39      130.36     13.45 o 
  -3  10   2      135.00      122.76     14.66 o 
  -2  10   2      420.13      406.10     24.59 o 
  -1  10   2      160.50      158.55      8.16 o 
   0  10   2        1.42       -6.29      8.55 o 
   1  10   2      145.31      142.41      9.80 o 
   2  10   2      502.25      489.62     19.84 o 
   3  10   2      185.10      179.10     14.92 o 
   4  10   2      116.48      109.59     15.33 o 
   5  10   2        3.83       11.17     13.36 o 
  -5  11   2        0.51       11.49     14.57 o 
  -4  11   2       37.18       15.04     11.89 o 
  -3  11   2      291.80      317.06     22.20 o 
  -2  11   2      238.18      226.72     15.31 o 
  -1  11   2      297.38      273.16     11.25 o 
   0  11   2      253.67      194.91     15.76 o 
   1  11   2      255.20      231.56     13.92 o 
   2  11   2      311.79      284.55     13.27 o 
   3  11   2      295.38      294.66     21.52 o 
   4  11   2       46.33       27.37     12.00 o 
   5  11   2        0.45       12.87     13.58 o 
  -4  12   2       21.13       -5.42     12.69 o 
  -3  12   2       70.88       73.50     13.55 o 
  -2  12   2      298.07      287.86     16.99 o 
  -1  12   2      116.35      118.13      9.17 o 
   0  12   2        0.17       -2.39     11.61 o 
   1  12   2      140.20      122.25     14.82 o 
   2  12   2      333.75      321.53     15.11 o 
   3  12   2       46.92       44.31     12.38 o 
   4  12   2       15.11       -7.82     15.74 o 
  -4  13   2       41.07       30.03     16.21 o 
  -3  13   2        1.77       -4.61     13.00 o 
  -2  13   2      176.96      180.33     13.42 o 
  -1  13   2      186.96      204.59     15.23 o 
   0  13   2       10.00        7.79     12.88 o 
   1  13   2      162.67      151.05     17.46 o 
   2  13   2      177.62      184.15     14.18 o 
   3  13   2        1.54       -9.35     19.89 o 
   4  13   2       34.98       33.68     16.78 o 
  -4  14   2        8.88       16.50     17.54 o 
  -3  14   2       20.25       28.76     23.49 o 
  -2  14   2       41.45       55.11     14.57 o 
  -1  14   2       41.11       40.60     11.66 o 
   0  14   2       22.53       14.19     11.26 o 
   1  14   2       28.59       33.96     14.23 o 
   2  14   2       42.61       43.79     12.64 o 
   3  14   2       22.09      -21.10     23.73 o 
   4  14   2       10.05       -4.65     17.87 o 
  -3  15   2       13.92       20.62     23.73 o 
  -2  15   2       42.27       43.62     22.77 o 
  -1  15   2       72.32       94.15     19.42 o 
   0  15   2        0.02       -9.45     11.98 o 
   1  15   2       70.80       70.34     16.61 o 
   2  15   2       34.11       35.47     24.92 o 
   3  15   2       14.24       21.10     25.88 o 
  -3  16   2        4.78      -26.37     26.37 o 
  -2  16   2       21.13      -16.54     25.88 o 
  -1  16   2       11.83       21.30     16.81 o 
   0  16   2        8.45        5.12     12.98 o 
   1  16   2       10.56       -3.38     13.35 o 
   2  16   2       19.14        4.80     25.40 o 
   3  16   2        4.98       22.05     27.33 o 
  -2  17   2       22.00       46.02     27.57 o 
  -1  17   2       11.03       36.18     18.04 o 
   0  17   2        4.97       -7.53     14.48 o 
   1  17   2       16.71       42.00     12.72 o 
   2  17   2       22.87       19.89     26.61 o 
  -1  18   2       10.54       39.82     22.05 o 
   0  18   2       23.47       50.61     15.42 o 
   1  18   2        7.84       33.97     13.29 o 
   1   0   3     1378.09     1289.95     27.37 o 
   2   0   3      116.54      108.92      5.58 o 
   3   0   3      836.65      788.98     29.13 o 
   4   0   3       26.36       31.12      8.86 o 
   5   0   3      186.00      216.67     20.55 o 
   6   0   3       21.33       51.05     30.20 o 
  -6   1   3        4.14        9.11     27.57 o 
  -5   1   3       38.23       42.55      7.64 o 
  -4   1   3      292.69      267.81     19.41 o 
  -3   1   3      274.76      295.84     17.68 o 
  -2   1   3     9586.45     9565.34    331.10 o 
  -1   1   3     5420.69     5471.98    116.97 o 
   0   1   3       96.50       83.89      4.85 o 
   1   1   3     5374.30     5410.50    128.22 o 
   2   1   3     9301.24     9303.30    269.57 o 
   3   1   3      213.87      213.29      9.39 o 
   4   1   3      288.16      266.96     12.92 o 
   5   1   3       39.20       55.77     15.36 o 
   6   1   3        4.17       27.81     30.20 o 
  -6   2   3        1.37       16.34     19.22 o 
  -5   2   3       39.51       69.53     13.89 o 
  -4   2   3      115.31      115.20     10.08 o 
  -3   2   3      692.09      704.62     25.73 o 
  -2   2   3     2188.00     2263.91     70.92 o 
  -1   2   3     3807.20     3841.70    100.50 o 
   0   2   3     2105.94     1901.93     50.71 o 
   1   2   3     4731.76     4721.08    122.57 o 
   2   2   3     2143.57     2198.25     72.65 o 
   3   2   3      677.92      670.34     23.25 o 
   4   2   3      113.47      118.92      6.37 o 
   5   2   3       38.80       42.97     10.13 o 
   6   2   3        1.67       22.53     28.76 o 
  -6   3   3       32.78       55.82     20.01 o 
  -5   3   3       61.88       66.76     10.99 o 
  -4   3   3      127.79      115.38      7.19 o 
  -3   3   3      518.00      520.17     21.12 o 
  -2   3   3     4051.78     4222.70    139.70 o 
  -1   3   3     5142.12     5029.35    114.54 o 
   0   3   3      783.05      793.71     21.56 o 
   1   3   3     4602.62     4435.94    142.41 o 
   2   3   3     4603.89     4654.04    144.69 o 
   3   3   3      564.82      567.81     19.13 o 
   4   3   3      119.50      107.44      7.73 o 
   5   3   3       67.89       66.43      9.49 o 
   6   3   3       36.36       57.05     24.68 o 
  -6   4   3        6.67        8.06     19.58 o 
  -5   4   3       66.08       67.80     11.74 o 
  -4   4   3       56.61       53.19      6.71 o 
  -3   4   3      209.16      204.41     10.62 o 
  -2   4   3      504.70      593.81     19.14 o 
  -1   4   3      660.32      664.69     20.91 o 
   0   4   3     3761.78     3749.72    108.36 o 
   1   4   3      859.37      852.89     21.39 o 
   2   4   3      639.76      726.15     20.11 o 
   3   4   3      235.85      240.97      9.75 o 
   4   4   3       51.51       49.95      5.95 o 
   5   4   3       69.27       69.10     10.12 o 
   6   4   3        7.85       22.53     24.21 o 
  -6   5   3       24.56       31.35     21.36 o 
  -5   5   3        1.67       -2.28     10.01 o 
  -4   5   3       55.35       42.60      9.74 o 
  -3   5   3      182.76      174.43      8.61 o 
  -2   5   3     1560.36     1618.28     52.49 o 
  -1   5   3      400.57      402.80     13.68 o 
   0   5   3     3542.17     3854.90    111.40 o 
   1   5   3      454.32      454.55     12.45 o 
   2   5   3     1548.02     1602.40     44.64 o 
   3   5   3      140.78      144.32      6.73 o 
   4   5   3       47.01       27.41      9.42 o 
   5   5   3        3.69       10.60     10.67 o 
   6   5   3       23.41       27.57     24.92 o 
  -6   6   3        3.38       35.55     20.70 o 
  -5   6   3       27.80       29.45     10.93 o 
  -4   6   3       58.93       68.53      9.96 o 
  -3   6   3      224.19      249.27     12.99 o 
  -2   6   3       35.33       35.57      3.85 o 
  -1   6   3     3659.25     3813.42    123.63 o 
   0   6   3      533.56      578.99     19.67 o 
   1   6   3     3618.91     3819.32    111.31 o 
   2   6   3       10.07        1.24      2.96 o 
   3   6   3      258.08      291.96     11.78 o 
   4   6   3       40.41       34.61      8.71 o 
   5   6   3       25.26       38.10     10.87 o 
   6   6   3        2.62        7.91     27.09 o 
  -5   7   3        6.27       -7.91     11.04 o 
  -4   7   3       73.16       78.65     10.46 o 
  -3   7   3       80.63       83.58      9.45 o 
  -2   7   3     1097.69     1169.52     42.19 o 
  -1   7   3      580.60      583.85     22.80 o 
   0   7   3        2.99       -6.09      6.09 o 
   1   7   3      594.53      594.96     22.42 o 
   2   7   3     1025.11     1101.10     37.46 o 
   3   7   3      105.02      112.64      7.89 o 
   4   7   3       76.67       87.16     10.51 o 
   5   7   3        2.83        5.88     10.85 o 
  -5   8   3       19.06       13.68     12.05 o 
  -4   8   3      161.70      147.17     13.38 o 
  -3   8   3      179.57      221.18     15.18 o 
  -2   8   3      244.31      234.62     12.59 o 
  -1   8   3       47.41       36.27      5.21 o 
   0   8   3     1510.86     1540.75     79.85 o 
   1   8   3       28.28       12.67      4.92 o 
   2   8   3      206.05      183.49      9.69 o 
   3   8   3      132.82      159.40     12.46 o 
   4   8   3      192.49      199.30     13.72 o 
   5   8   3       20.57       17.04     14.18 o 
  -5   9   3        8.95       -7.31     12.66 o 
  -4   9   3       25.35       27.22     14.78 o 
  -3   9   3      193.59      175.71     16.16 o 
  -2   9   3      903.89      980.58     43.00 o 
  -1   9   3      769.19      760.41     34.78 o 
   0   9   3       27.62       28.44      8.37 o 
   1   9   3      760.40      806.94     34.95 o 
   2   9   3      906.44      987.75     33.20 o 
   3   9   3      219.44      220.00     16.19 o 
   4   9   3       31.51       44.47     10.94 o 
   5   9   3       12.29       16.47     14.96 o 
  -5  10   3       13.34       22.87     13.53 o 
  -4  10   3       63.88       72.09     12.21 o 
  -3  10   3       28.05       37.50     11.66 o 
  -2  10   3      244.47      256.30     14.88 o 
  -1  10   3      341.52      337.01     13.45 o 
   0  10   3     1160.86     1168.74     62.06 o 
   1  10   3      386.16      367.82     22.87 o 
   2  10   3      247.67      258.93     12.50 o 
   3  10   3       46.59       47.96     15.94 o 
   4  10   3       63.81       67.12     11.83 o 
   5  10   3       11.42       34.58     16.30 o 
  -5  11   3        7.35       -6.92     16.62 o 
  -4  11   3       20.32       15.59     12.94 o 
  -3  11   3       42.02       41.66     12.96 o 
  -2  11   3      169.26      187.43     12.49 o 
  -1  11   3      857.72      874.87     33.36 o 
   0  11   3      202.71      217.78     13.92 o 
   1  11   3      763.88      798.10     47.43 o 
   2  11   3      144.16      150.59      9.76 o 
   3  11   3       33.31       34.33     11.98 o 
   4  11   3       20.67       23.77     11.85 o 
   5  11   3        6.79        3.73     16.89 o 
  -4  12   3       22.30       15.23     12.73 o 
  -3  12   3        4.29       -8.18     14.75 o 
  -2  12   3       16.78       21.18      8.97 o 
  -1  12   3       26.79       15.53      9.47 o 
   0  12   3      863.34      926.61     41.69 o 
   1  12   3       10.90       -0.12     11.61 o 
   2  12   3       20.62       34.81      9.90 o 
   3  12   3        2.47        4.32     20.62 o 
   4  12   3       13.73        1.81     15.67 o 
  -4  13   3        4.03      -11.18     13.33 o 
  -3  13   3       17.04       13.92     13.94 o 
  -2  13   3       24.25       24.94      9.69 o 
  -1  13   3      314.70      358.02     23.37 o 
   0  13   3        1.88       -9.65      9.65 o 
   1  13   3      345.65      368.81     24.56 o 
   2  13   3       21.91        4.09     10.33 o 
   3  13   3       12.85       -6.23     20.62 o 
   4  13   3        4.88        8.59     16.17 o 
  -4  14   3        1.42      -17.15     17.15 o 
  -3  14   3        3.44       28.52     22.53 o 
  -2  14   3        0.60       -6.21     13.95 o 
  -1  14   3       38.27       18.22     21.69 o 
   0  14   3      147.75      143.39     13.64 o 
   1  14   3       44.37       42.44     26.00 o 
   2  14   3        0.99        5.20     11.38 o 
   3  14   3        3.47       -2.87     23.73 o 
   4  14   3        2.89      -15.18     17.62 o 
  -3  15   3       14.06        8.87     24.68 o 
  -2  15   3        1.15       18.45     23.49 o 
  -1  15   3      140.72      127.55     17.86 o 
   0  15   3       21.58       29.22     12.65 o 
   1  15   3      147.87      143.13     14.75 o 
   2  15   3        0.54       12.22     22.53 o 
   3  15   3       13.86        9.59     25.16 o 
  -3  16   3        9.07       10.55     27.33 o 
  -2  16   3        1.82        7.91     26.12 o 
  -1  16   3        9.19        6.71     16.45 o 
   0  16   3       70.92       87.88     14.48 o 
   1  16   3       11.48       -5.74     15.99 o 
   2  16   3        4.03        0.24     25.64 o 
   3  16   3        8.27       -7.19     25.16 o 
  -2  17   3        6.53      -12.94     26.12 o 
  -1  17   3        7.00       28.99     18.19 o 
   0  17   3        3.40       15.37     14.01 o 
   1  17   3        7.20       12.39     12.66 o 
   2  17   3        6.61       36.22     30.56 o 
  -1  18   3        0.76       19.85     19.38 o 
   0  18   3       34.25       34.46     17.92 o 
   1  18   3        0.60        1.45     15.09 o 
   0   0   4     5348.93     6176.49    312.01 o 
   1   0   4    16170.10    16692.86    391.09 o 
   2   0   4      201.37      167.77      5.99 o 
   3   0   4      281.24      293.91      9.96 o 
   4   0   4       75.52       66.26      6.78 o 
   5   0   4      254.09      263.81     19.58 o 
   6   0   4       41.05       37.86     28.76 o 
  -6   1   4        2.11       -4.50     28.16 o 
  -5   1   4       94.89       82.66      9.35 o 
  -4   1   4      175.67      203.75     13.20 o 
  -3   1   4       30.36       22.80      3.37 o 
  -2   1   4     1529.41     1551.87     42.25 o 
  -1   1   4    18615.29    19652.95    456.52 o 
   0   1   4    12156.18    12263.78    437.10 o 
   1   1   4    18406.65    19307.94    485.99 o 
   2   1   4     1364.58     1372.03     42.77 o 
   3   1   4       46.41       40.80      3.39 o 
   4   1   4      212.14      237.82      8.73 o 
   5   1   4       91.86       85.48     10.10 o 
   6   1   4        3.29        7.19     28.04 o 
  -6   2   4       15.45       23.77     19.84 o 
  -5   2   4      164.88      201.67     13.90 o 
  -4   2   4       48.96       60.83      5.35 o 
  -3   2   4       30.65       31.30      4.02 o 
  -2   2   4     1306.45     1339.62     40.81 o 
  -1   2   4    11956.75    12310.52    293.52 o 
   0   2   4     4505.25     4403.08    125.82 o 
   1   2   4    10758.72    10921.52    290.62 o 
   2   2   4     1156.84     1193.53     46.28 o 
   3   2   4       38.70       43.23      4.17 o 
   4   2   4       41.85       36.00      6.61 o 
   5   2   4      204.87      204.62     11.21 o 
   6   2   4       15.60       29.24     30.44 o 
  -6   3   4       21.53       28.47     20.89 o 
  -5   3   4      125.29      102.95     11.38 o 
  -4   3   4      287.15      306.45     13.71 o 
  -3   3   4      220.11      223.56      9.83 o 
  -2   3   4      963.44     1055.97     35.17 o 
  -1   3   4      147.09      143.91      5.49 o 
   0   3   4     9384.70     9364.37    247.87 o 
   1   3   4      119.97      103.54      4.41 o 
   2   3   4     1030.68     1142.97     40.04 o 
   3   3   4      193.72      182.91      8.59 o 
   4   3   4      282.39      298.15     13.62 o 
   5   3   4      131.28      138.88      9.03 o 
   6   3   4       19.36       64.02     19.48 o 
  -6   4   4        8.90       -7.14     21.09 o 
  -5   4   4       17.37       13.53      9.53 o 
  -4   4   4      118.11      103.17     10.28 o 
  -3   4   4       82.38       91.03      5.17 o 
  -2   4   4     1276.27     1262.48     38.68 o 
  -1   4   4     3025.17     3147.48     81.78 o 
   0   4   4      298.49      244.99      8.94 o 
   1   4   4     2700.52     2780.96     96.66 o 
   2   4   4     1388.35     1383.59     36.66 o 
   3   4   4       91.41      107.16      6.13 o 
   4   4   4      135.63      131.71      9.99 o 
   5   4   4        7.45        9.75      9.36 o 
   6   4   4        8.57        1.91     24.92 o 
  -6   5   4        4.13       -6.46     19.72 o 
  -5   5   4        7.19       14.23     13.92 o 
  -4   5   4       64.35       76.22     13.61 o 
  -3   5   4      290.98      261.85     14.67 o 
  -2   5   4       78.46       92.55      5.88 o 
  -1   5   4      818.19      775.09     25.61 o 
   0   5   4     7689.21     7986.63    229.89 o 
   1   5   4      956.26      901.50     23.33 o 
   2   5   4      133.00      147.61      6.45 o 
   3   5   4      330.37      303.09     11.85 o 
   4   5   4       33.13       35.20      7.83 o 
   5   5   4        6.95        0.28     10.21 o 
   6   5   4        4.38       14.38     25.88 o 
  -6   6   4        3.81        8.07     35.95 o 
  -5   6   4       70.77       70.67     11.84 o 
  -4   6   4      160.66      148.88     16.51 o 
  -3   6   4       33.28       31.98      6.14 o 
  -2   6   4     1398.41     1351.94     44.09 o 
  -1   6   4     1608.80     1707.71     59.14 o 
   0   6   4       63.08       47.44      5.08 o 
   1   6   4     1863.97     1921.50     64.27 o 
   2   6   4     1390.62     1326.87     37.37 o 
   3   6   4       34.32       38.96      5.01 o 
   4   6   4      170.36      157.85     16.43 o 
   5   6   4       68.11       62.64     18.33 o 
   6   6   4        3.56       -8.87     24.68 o 
  -5   7   4       15.20       26.45     11.44 o 
  -4   7   4       24.95       26.80     13.90 o 
  -3   7   4      825.22      756.62     34.19 o 
  -2   7   4       45.56       48.38      5.71 o 
  -1   7   4      619.48      614.62     29.08 o 
   0   7   4      153.63      111.00     10.35 o 
   1   7   4      709.84      698.66     28.23 o 
   2   7   4       75.64       71.24      7.26 o 
   3   7   4      798.95      764.47     29.53 o 
   4   7   4       31.64       50.09      9.88 o 
   5   7   4       13.54       21.15     12.99 o 
  -5   8   4        7.41       30.58     12.21 o 
  -4   8   4       44.11       40.60     12.46 o 
  -3   8   4      263.34      268.93     13.63 o 
  -2   8   4      561.40      547.53     24.68 o 
  -1   8   4      965.83      987.87     43.18 o 
   0   8   4      179.40      153.97     12.56 o 
   1   8   4     1005.72      976.55     52.19 o 
   2   8   4      499.72      482.16     23.75 o 
   3   8   4      240.25      229.55     11.51 o 
   4   8   4       31.10       29.95     10.44 o 
   5   8   4        4.10        6.37     19.41 o 
  -5   9   4        0.54        4.37     23.51 o 
  -4   9   4        4.88       -0.73     10.81 o 
  -3   9   4      153.38      144.51     14.74 o 
  -2   9   4        9.27       12.94      7.10 o 
  -1   9   4      611.93      615.25     28.41 o 
   0   9   4      919.39      866.97     38.33 o 
   1   9   4      607.72      631.03     35.22 o 
   2   9   4       10.78       16.52      6.71 o 
   3   9   4      165.80      161.43     11.85 o 
   4   9   4       10.02        7.48     13.20 o 
   5   9   4        0.71       -0.89     14.75 o 
  -5  10   4        3.92      -13.26     13.26 o 
  -4  10   4        3.88        7.98     13.09 o 
  -3  10   4       52.23       54.54     12.29 o 
  -2  10   4      415.35      413.08     20.80 o 
  -1  10   4        8.94       15.71      5.39 o 
   0  10   4        1.01       -7.37      7.37 o 
   1  10   4       22.14       14.15      9.89 o 
   2  10   4      416.80      403.02     33.32 o 
   3  10   4       58.62       36.83     11.45 o 
   4  10   4        9.19       22.57     13.95 o 
   5  10   4        5.73       -3.10     15.25 o 
  -5  11   4        0.58       -8.26     14.48 o 
  -4  11   4       14.56       19.98     22.01 o 
  -3  11   4        3.09       -1.78     12.26 o 
  -2  11   4       41.97       60.46      9.29 o 
  -1  11   4      242.02      222.78     17.62 o 
   0  11   4        7.50       10.06      8.80 o 
   1  11   4      297.48      253.02     20.62 o 
   2  11   4       36.94       34.57     11.49 o 
   3  11   4       11.57       29.48     19.17 o 
   4  11   4       14.13        7.92     14.06 o 
   5  11   4        0.42      -16.46     16.46 o 
  -4  12   4       18.26       11.76     12.91 o 
  -3  12   4       98.34       99.68     15.51 o 
  -2  12   4      261.74      280.56     15.75 o 
  -1  12   4      149.38      137.25     10.92 o 
   0  12   4       22.18       20.48      9.61 o 
   1  12   4      130.95      100.83     14.66 o 
   2  12   4      188.66      204.36     20.14 o 
   3  12   4      107.40       98.75     22.05 o 
   4  12   4       22.83       24.98     15.65 o 
  -4  13   4        0.12       -4.06     13.58 o 
  -3  13   4       86.41       89.25     15.43 o 
  -2  13   4       22.21       10.19      9.87 o 
  -1  13   4       27.73       38.00      9.45 o 
   0  13   4       38.73       20.09     10.55 o 
   1  13   4       54.25       54.89     14.12 o 
   2  13   4       20.80        5.49     10.49 o 
   3  13   4       87.38       72.86     23.73 o 
   4  13   4        0.33      -11.32     16.36 o 
  -4  14   4        1.96        2.71     28.40 o 
  -3  14   4        3.37       -8.62     22.53 o 
  -2  14   4       69.71      102.28     16.45 o 
  -1  14   4       13.64        4.51     11.12 o 
   0  14   4       56.32       41.16     11.40 o 
   1  14   4       10.61       14.00     11.34 o 
   2  14   4       74.52      100.51     13.28 o 
   3  14   4        2.72        6.23     23.97 o 
   4  14   4        2.13        2.44     37.27 o 
  -3  15   4       31.66       53.45     25.16 o 
  -2  15   4       22.48       78.61     25.40 o 
  -1  15   4      106.14      106.62     17.37 o 
   0  15   4        0.06       -0.64     12.48 o 
   1  15   4      112.99      131.08     17.70 o 
   2  15   4       19.15       60.40     25.16 o 
   3  15   4       30.72       56.33     25.16 o 
  -3  16   4        4.43      -12.46     25.16 o 
  -2  16   4       56.31       74.54     27.57 o 
  -1  16   4        4.89        0.72     16.10 o 
   0  16   4        0.63        4.32     13.44 o 
   1  16   4        4.33      -11.73     13.37 o 
   2  16   4       59.92       59.40     17.66 o 
   3  16   4        3.66       -3.60     18.43 o 
  -2  17   4        4.96        2.39     28.04 o 
  -1  17   4       27.13       45.36     25.76 o 
   0  17   4        5.05       13.83     14.40 o 
   1  17   4       28.43       31.89     14.73 o 
   2  17   4        4.07       25.95     19.19 o 
  -1  18   4        1.73       13.66     28.04 o 
   0  18   4        1.56        9.94     18.53 o 
   1  18   4        2.86       16.55     18.34 o 
   1   0   5     2871.87     3046.96     71.78 o 
   2   0   5     3938.54     4250.83    112.31 o 
   3   0   5      979.98      935.98     30.77 o 
   4   0   5        1.48        2.94      4.46 o 
   5   0   5       87.23       80.61     15.13 o 
   6   0   5        4.55       38.35     31.39 o 
  -6   1   5        3.17       27.57     19.58 o 
  -5   1   5       33.91       11.40      8.50 o 
  -4   1   5       15.37       13.88      5.87 o 
  -3   1   5      276.48      303.52     13.46 o 
  -2   1   5     1278.36     1234.08     38.42 o 
  -1   1   5    19884.69    20876.52    468.10 o 
   0   1   5      459.73      468.35     17.31 o 
   1   1   5    18391.01    19190.68    499.70 o 
   2   1   5     1470.37     1434.49     42.78 o 
   3   1   5      314.03      344.53     10.99 o 
   4   1   5        5.21        5.71      5.80 o 
   5   1   5       38.50       34.16     15.94 o 
   6   1   5        3.79        3.84     29.72 o 
  -6   2   5       16.51       48.31     20.43 o 
  -5   2   5       20.01       14.82     15.32 o 
  -4   2   5      213.96      206.95     10.64 o 
  -3   2   5     1212.76     1208.63     46.74 o 
  -2   2   5     1668.81     1767.54     53.29 o 
  -1   2   5     4856.77     4920.20    132.14 o 
   0   2   5      115.42      171.39      6.45 o 
   1   2   5     4275.35     4343.98    123.53 o 
   2   2   5     1482.86     1585.11     48.91 o 
   3   2   5     1335.33     1320.39     37.89 o 
   4   2   5      215.37      206.04      9.21 o 
   5   2   5       23.42       37.03      8.83 o 
   6   2   5       16.13       -3.12     27.57 o 
  -6   3   5        2.03       13.14     19.78 o 
  -5   3   5      109.29      102.27     11.45 o 
  -4   3   5       36.39       31.61      6.02 o 
  -3   3   5      111.32      116.61      6.98 o 
  -1   3   5      229.74      287.28      9.37 o 
   0   3   5      321.19      331.86     10.30 o 
   1   3   5      295.50      363.32      9.61 o 
   2   3   5      281.71      268.20      8.94 o 
   3   3   5      106.03      114.76      6.79 o 
   4   3   5       69.65       67.29      5.68 o 
   5   3   5      100.02      108.65      8.73 o 
   6   3   5        2.12       65.19     31.63 o 
  -6   4   5        1.46       14.44     20.16 o 
  -5   4   5        0.00        7.43      9.80 o 
  -4   4   5       19.09       13.43      4.69 o 
  -3   4   5     1188.95     1199.98     41.49 o 
  -2   4   5      744.27      757.93     23.96 o 
  -1   4   5     1167.87     1116.28     32.63 o 
   0   4   5      218.10      243.77      7.61 o 
   1   4   5     1298.83     1271.99     35.58 o 
   2   4   5      834.67      855.00     24.24 o 
   3   4   5     1090.49     1036.08     41.11 o 
   4   4   5       28.97       26.03     12.97 o 
   5   4   5        0.16        6.07      7.58 o 
   6   4   5        0.73       18.65     18.31 o 
  -6   5   5        3.86        8.98     27.57 o 
  -5   5   5       37.22       35.68     10.87 o 
  -4   5   5      302.88      273.60     16.60 o 
  -3   5   5      110.67      126.35      6.38 o 
  -2   5   5     1865.38     1877.47     52.83 o 
  -1   5   5      546.12      551.46     18.66 o 
   0   5   5       67.30       60.63      4.43 o 
   1   5   5      859.14      853.09     31.66 o 
   2   5   5     1693.29     1718.86     53.03 o 
   3   5   5      102.08      120.69     10.42 o 
   4   5   5      304.58      279.25     15.70 o 
   5   5   5       33.94       28.76      9.38 o 
   6   5   5        3.26        1.91     23.49 o 
  -6   6   5        3.05       19.34     22.53 o 
  -5   6   5        2.86       12.55     11.35 o 
  -4   6   5       27.96       30.93      9.68 o 
  -3   6   5      528.38      559.11     23.51 o 
  -2   6   5      357.31      335.16     13.85 o 
  -1   6   5     1953.02     1960.77     63.43 o 
   0   6   5     1806.65     1726.88     88.59 o 
   1   6   5     1910.88     1863.22     55.50 o 
   2   6   5      318.89      304.17     12.45 o 
   3   6   5      564.18      604.92     20.93 o 
   4   6   5       17.85        9.43      8.83 o 
   5   6   5        1.59       14.40      8.77 o 
   6   6   5        3.60       10.55     26.12 o 
  -5   7   5       36.41       42.16     12.66 o 
  -4   7   5        3.92       18.18     10.37 o 
  -3   7   5      103.71      127.18      9.76 o 
  -2   7   5     1108.43     1143.20     43.35 o 
  -1   7   5     2035.01     1992.51     83.36 o 
   0   7   5      829.43      890.30     38.54 o 
   1   7   5     2004.53     1901.07     81.30 o 
   2   7   5     1135.73     1176.15     50.06 o 
   3   7   5       98.92      105.21      8.30 o 
   4   7   5        5.95       11.33      9.82 o 
   5   7   5       34.28       30.13     10.34 o 
  -5   8   5       61.75       44.99     12.73 o 
  -4   8   5       88.59       60.61     11.01 o 
  -3   8   5      149.24      146.30     14.04 o 
  -2   8   5      540.76      514.59     24.15 o 
  -1   8   5      380.10      392.21     19.12 o 
   0   8   5     2967.12     3009.31    125.21 o 
   1   8   5      378.78      383.54     18.94 o 
   2   8   5      524.40      495.88     29.80 o 
   3   8   5      122.80      128.46     13.56 o 
   4   8   5       79.02       57.89     12.70 o 
   5   8   5       59.01       61.08     15.21 o 
  -5   9   5        4.51       14.65     13.12 o 
  -4   9   5       16.98       11.63     10.69 o 
  -3   9   5       14.01        2.06     11.02 o 
  -2   9   5       25.84       26.11      7.71 o 
  -1   9   5     1404.48     1454.23     75.38 o 
   0   9   5      180.96      158.87     10.64 o 
   1   9   5     1423.86     1431.79     61.23 o 
   2   9   5       58.39       62.48     10.27 o 
   3   9   5       20.05       18.59     11.27 o 
   4   9   5       10.00      -12.93     12.93 o 
   5   9   5        8.25       15.74     14.98 o 
  -5  10   5        0.80      -14.49     14.49 o 
  -4  10   5       20.19        5.96     12.01 o 
  -3  10   5      255.85      251.05     19.53 o 
  -2  10   5      220.37      221.10     14.01 o 
  -1  10   5      354.96      313.99     26.12 o 
   0  10   5      720.36      754.02     34.09 o 
   1  10   5      428.08      401.28     19.68 o 
   2  10   5      244.65      245.14     17.51 o 
   3  10   5      251.95      252.14     27.81 o 
   4  10   5       25.83       27.23     13.85 o 
   5  10   5        0.69      -12.46     12.46 o 
  -5  11   5       24.45       22.42     15.13 o 
  -4  11   5       20.63       21.83     12.29 o 
  -3  11   5       25.66       32.64     12.96 o 
  -2  11   5       15.39       13.77      8.71 o 
  -1  11   5      149.59      146.68     15.84 o 
   0  11   5      119.05      108.36     10.60 o 
   1  11   5      208.95      206.08     13.05 o 
   2  11   5       11.88       11.95     10.91 o 
   3  11   5       20.54       43.62     18.93 o 
   4  11   5       27.78       25.81     14.72 o 
   5  11   5       22.51       37.61     13.49 o 
  -4  12   5        4.13       -5.86     12.93 o 
  -3  12   5       15.60       22.11     13.55 o 
  -2  12   5       18.16        5.39      9.53 o 
  -1  12   5       69.32       70.77     12.96 o 
   0  12   5      375.24      373.77     20.17 o 
   1  12   5       39.45       34.00     15.38 o 
   2  12   5       18.62       12.48     12.22 o 
   3  12   5       10.59        9.11     20.62 o 
   4  12   5        5.69       10.48     19.77 o 
  -4  13   5        6.53       -0.68     13.76 o 
  -3  13   5       12.36        1.40     14.43 o 
  -2  13   5        8.39       13.23      9.98 o 
  -1  13   5      278.43      272.42     16.85 o 
   0  13   5       44.82       43.02     10.65 o 
   1  13   5      261.57      271.17     23.70 o 
   2  13   5        7.18       -2.14     13.48 o 
   3  13   5       15.27       31.87     23.01 o 
   4  13   5        9.46       -5.68     16.26 o 
  -4  14   5        9.90        4.05     17.79 o 
  -3  14   5       18.28       -2.39     23.25 o 
  -2  14   5       71.01       61.56     11.67 o 
  -1  14   5       59.38       44.95     12.29 o 
   0  14   5      573.79      577.31     29.89 o 
   1  14   5       66.16       62.70     12.40 o 
   2  14   5       64.85       72.10     13.07 o 
   3  14   5       18.38       34.62     16.57 o 
   4  14   5        8.92        7.36     17.36 o 
  -3  15   5        5.50       31.87     23.49 o 
  -2  15   5        6.55       10.79     23.97 o 
  -1  15   5       46.67       47.23     15.42 o 
   0  15   5       36.56       15.92     12.55 o 
   1  15   5       35.82       40.42     12.87 o 
   2  15   5        4.99       -1.34     16.52 o 
   3  15   5        4.15        8.46     17.43 o 
  -3  16   5        6.32      -17.50     24.68 o 
  -2  16   5        6.97       -8.38     23.49 o 
  -1  16   5       23.59       -6.00     16.54 o 
   0  16   5       90.59      138.28     19.32 o 
   1  16   5       30.51       30.15     13.52 o 
   2  16   5        7.41       23.46     18.19 o 
   3  16   5        6.27       40.03     27.57 o 
  -2  17   5        9.07       17.02     26.12 o 
  -1  17   5       25.40       39.71     18.12 o 
   0  17   5       21.45        1.22     28.52 o 
   1  17   5       25.31       45.65     14.79 o 
   2  17   5       10.65       -2.38     18.92 o 
   0  18   5        0.43       19.47     18.43 o 
   0   0   6    24091.83    23857.81   1202.30 o 
   1   0   6     1239.61     1065.81     28.54 o 
   2   0   6        1.90        0.79      2.96 o 
   3   0   6       91.20       95.62      5.92 o 
   4   0   6     1137.20     1168.58     43.53 o 
   5   0   6       97.07       92.14     10.41 o 
   6   0   6        8.28       42.66     30.20 o 
  -6   1   6        3.60       23.36     19.92 o 
  -5   1   6       22.98       41.71     19.77 o 
  -4   1   6      115.67      108.89      7.31 o 
  -3   1   6      194.88      197.13     10.18 o 
  -2   1   6      385.00      386.16     13.73 o 
  -1   1   6     1030.19      975.28     40.30 o 
   0   1   6     6648.09     6640.82    273.69 o 
   1   1   6     1663.41     1649.09     47.75 o 
   2   1   6      410.47      408.48     12.52 o 
   3   1   6      228.80      234.28      9.17 o 
   4   1   6      103.88       99.15      6.49 o 
   5   1   6       13.55       25.63     10.20 o 
   6   1   6        4.60       55.12     30.20 o 
  -6   2   6        3.51       27.77     20.51 o 
  -5   2   6        6.39       10.56      9.35 o 
  -4   2   6       16.05        8.85      5.50 o 
  -3   2   6      106.30      102.85      6.67 o 
  -2   2   6      993.24     1037.35     38.20 o 
  -1   2   6     1890.74     1832.63     51.20 o 
   0   2   6     8281.07     8646.11    272.23 o 
   1   2   6     2070.84     1999.40     51.77 o 
   2   2   6     1056.89     1100.94     31.82 o 
   3   2   6      113.00      112.28      5.32 o 
   4   2   6       12.70        0.78      5.63 o 
   5   2   6        3.41       18.81      9.64 o 
   6   2   6        3.02        7.43     30.92 o 
  -6   3   6        4.97       27.31     21.54 o 
  -5   3   6        4.56       -8.91      9.56 o 
  -4   3   6      113.86      123.47     10.72 o 
  -3   3   6      225.82      219.25     10.75 o 
  -2   3   6      601.98      507.97     18.11 o 
  -1   3   6     1276.50     1368.39     49.05 o 
   0   3   6     2235.05     2388.95     75.72 o 
   1   3   6     1567.90     1657.46     41.65 o 
   2   3   6      650.93      567.10     16.69 o 
   3   3   6      221.62      213.08      9.01 o 
   4   3   6      137.65      128.04      8.35 o 
   5   3   6        1.00       20.68      9.52 o 
   6   3   6        4.30       35.23     29.48 o 
  -6   4   6        3.49       25.58     21.77 o 
  -5   4   6        9.96       13.00     20.23 o 
  -4   4   6      108.10      115.90     13.76 o 
  -3   4   6      118.90      100.50      7.13 o 
  -2   4   6       57.35       52.78      3.27 o 
  -1   4   6      621.63      591.52     17.73 o 
   0   4   6     3435.76     3697.14     98.16 o 
   1   4   6      598.89      569.20     19.78 o 
   2   4   6       20.03       17.58      2.90 o 
   3   4   6      128.14      108.93      6.24 o 
   4   4   6       85.16       88.44      7.88 o 
   5   4   6       14.91       10.88      9.93 o 
   6   4   6        3.91       17.41     18.75 o 
  -6   5   6        0.61       33.91     26.73 o 
  -5   5   6       41.80       35.75     11.20 o 
  -4   5   6        4.42       -0.84     13.24 o 
  -3   5   6       89.54       84.41      4.92 o 
  -1   5   6     2013.68     2136.57     58.34 o 
   0   5   6     1163.06     1139.72     36.79 o 
   1   5   6     1746.58     1830.76     53.75 o 
   2   5   6      163.66      189.68      6.78 o 
   3   5   6       83.17       75.22      6.02 o 
   4   5   6        7.47        4.97      9.21 o 
   5   5   6       37.09       34.43      8.67 o 
   6   5   6        0.56       23.49     19.22 o 
  -5   6   6        3.31        6.70     11.52 o 
  -4   6   6      223.47      230.99     15.16 o 
  -3   6   6       88.84       80.18      5.61 o 
  -2   6   6      493.59      509.76     18.58 o 
  -1   6   6       15.32       13.74      3.46 o 
   0   6   6     3871.96     3722.85    188.88 o 
   1   6   6        2.54       -3.27      3.27 o 
   2   6   6      546.78      546.13     17.06 o 
   3   6   6       63.35       52.45      7.04 o 
   4   6   6      224.50      230.51     12.33 o 
   5   6   6        3.30       10.06      9.05 o 
  -5   7   6       28.39        5.75     12.40 o 
  -4   7   6      142.46      134.79     12.79 o 
  -3   7   6      238.09      239.25     10.91 o 
  -2   7   6      193.71      200.41     11.32 o 
  -1   7   6     1272.23     1294.25     54.91 o 
   0   7   6      528.02      509.18     28.98 o 
   1   7   6     1272.22     1255.79     47.13 o 
   2   7   6      185.90      179.01     10.00 o 
   3   7   6      213.38      214.47     13.53 o 
   4   7   6      153.81      127.89     10.83 o 
   5   7   6       36.09       26.74     10.59 o 
  -5   8   6        4.58        1.30     12.62 o 
  -4   8   6      103.25      133.49     18.02 o 
  -3   8   6       18.73       24.48     13.54 o 
  -2   8   6      744.25      717.50     34.96 o 
  -1   8   6      979.81      991.93     49.91 o 
   0   8   6     2030.22     1958.29    100.82 o 
   1   8   6      880.39      884.18     40.40 o 
   2   8   6      862.49      845.00     34.66 o 
   3   8   6       16.16       13.28      8.48 o 
   4   8   6       89.34      108.71     14.22 o 
   5   8   6        5.87        3.00     10.96 o 
  -5   9   6       16.61        4.33     13.48 o 
  -4   9   6       13.58       -8.95     10.83 o 
  -3   9   6      102.92       81.50     14.02 o 
  -2   9   6     1448.61     1439.48     62.01 o 
  -1   9   6      234.25      201.64     16.09 o 
   0   9   6      240.07      216.79     15.93 o 
   1   9   6      285.66      239.65     13.28 o 
   2   9   6     1337.74     1412.32     61.29 o 
   3   9   6      131.05      110.34     13.28 o 
   4   9   6       10.41       14.72     10.14 o 
   5   9   6       13.28       14.25     11.63 o 
  -5  10   6        7.01       -0.95     13.85 o 
  -4  10   6       21.94       26.65     12.93 o 
  -3  10   6      114.34      106.23     23.37 o 
  -2  10   6       34.81       35.85      8.58 o 
  -1  10   6      569.24      592.00     33.98 o 
   0  10   6      742.54      674.48     31.22 o 
   1  10   6      577.50      565.52     27.62 o 
   2  10   6       31.13       36.67      8.92 o 
   3  10   6      123.11      155.74     20.50 o 
   4  10   6       20.80       46.84     11.34 o 
   5  10   6        6.38        3.27     12.38 o 
  -5  11   6        2.61        2.02     14.68 o 
  -4  11   6       48.17       59.09     13.31 o 
  -3  11   6      114.14      140.13     15.66 o 
  -2  11   6      165.02      178.74     13.41 o 
  -1  11   6      166.92      164.22     16.90 o 
   0  11   6       28.46       19.13      8.81 o 
   1  11   6      133.45      116.30     11.33 o 
   2  11   6      235.80      221.68     14.02 o 
   3  11   6       95.04       89.43     14.52 o 
   4  11   6       50.48       53.06     14.31 o 
   5  11   6        2.81      -24.45     24.45 o 
  -4  12   6       12.38       20.73     13.64 o 
  -3  12   6      148.04      153.38     17.79 o 
  -2  12   6       94.04      114.64     12.05 o 
  -1  12   6      218.61      214.09     24.21 o 
   0  12   6      380.46      323.93     18.44 o 
   1  12   6      247.04      234.20     18.80 o 
   2  12   6       97.29       95.40     12.04 o 
   3  12   6      147.66      144.33     17.45 o 
   4  12   6       17.98       22.86     12.58 o 
  -4  13   6        4.67      -13.65     13.65 o 
  -3  13   6       29.79       34.23     27.93 o 
  -2  13   6      177.20      214.33     15.81 o 
  -1  13   6      112.23      115.38     15.74 o 
   0  13   6        0.68        2.75     17.86 o 
   1  13   6       88.96       86.27     12.22 o 
   2  13   6      168.05      170.10     15.84 o 
   3  13   6       35.66       41.74     15.92 o 
   4  13   6        2.67       -4.18     13.16 o 
  -3  14   6       86.01      103.54     17.78 o 
  -2  14   6       65.27       69.75     13.16 o 
  -1  14   6       41.49       51.89     11.05 o 
   0  14   6        0.12        6.40     14.06 o 
   1  14   6       51.71       69.98     12.67 o 
   2  14   6       60.66       45.85     16.23 o 
   3  14   6       77.31      105.29     21.10 o 
  -3  15   6       10.82       11.27     24.92 o 
  -2  15   6       16.96        6.47     22.53 o 
  -1  15   6        4.81      -13.87     15.82 o 
   0  15   6       43.69       30.07     16.01 o 
   1  15   6        1.69      -11.01     12.26 o 
   2  15   6       15.97       -0.79     16.01 o 
   3  15   6        8.84       30.18     17.27 o 
  -2  16   6        4.49      -21.57     24.68 o 
  -1  16   6       25.77       28.45     17.34 o 
   0  16   6       11.28       18.12     16.38 o 
   1  16   6       25.04        3.52     14.07 o 
   2  16   6        6.10       17.69     17.15 o 
  -2  17   6       11.88       15.34     27.81 o 
  -1  17   6       14.95       17.20     18.58 o 
   0  17   6       10.68       19.82     18.05 o 
   1  17   6       14.17        7.73     14.90 o 
   2  17   6       13.17       18.35     18.17 o 
   1   0   7      408.94      393.67     12.02 o 
   2   0   7      423.61      392.17     13.68 o 
   3   0   7       26.60       13.86      4.68 o 
   4   0   7      177.94      161.96      9.28 o 
   5   0   7        9.67       10.65     10.77 o 
   6   0   7       15.72        0.24     30.44 o 
  -6   1   7        4.13       11.69     20.03 o 
  -5   1   7        0.88        0.28     12.21 o 
  -4   1   7      591.16      579.25     23.50 o 
  -3   1   7      960.66      930.19     35.78 o 
  -2   1   7     1253.50     1141.17     33.32 o 
  -1   1   7     3350.95     3359.69     88.71 o 
   0   1   7       24.64       31.06      8.41 o 
   1   1   7     3365.94     3303.84     95.70 o 
   2   1   7     1255.23     1136.75     31.17 o 
   3   1   7     1053.46      984.00     31.67 o 
   4   1   7      614.38      585.68     23.35 o 
   5   1   7        0.94        9.60     10.98 o 
   6   1   7        3.48        2.15     30.20 o 
  -6   2   7        0.03       13.38     27.57 o 
  -5   2   7       21.02       21.46     10.23 o 
  -4   2   7        2.97       12.54     12.28 o 
  -3   2   7       35.90       19.02      4.89 o 
  -2   2   7     4058.24     4069.94    105.88 o 
  -1   2   7      981.45     1035.74     28.82 o 
   0   2   7     2367.06     2317.62     73.82 o 
   1   2   7      907.68      921.78     26.63 o 
   2   2   7     3760.62     3817.55    105.18 o 
   3   2   7       37.69       29.90      4.50 o 
   4   2   7       10.84        7.80     10.87 o 
   5   2   7       24.58       49.46     25.04 o 
   6   2   7        0.12        4.80     31.39 o 
  -6   3   7        0.52       28.79     27.93 o 
  -5   3   7        7.61       13.57     10.78 o 
  -4   3   7      107.63       90.37     10.42 o 
  -3   3   7      960.70     1034.44     32.57 o 
  -2   3   7      675.78      662.04     20.30 o 
  -1   3   7     4041.74     4060.03    123.75 o 
   0   3   7      496.53      505.08     17.05 o 
   1   3   7     4508.45     4458.24    114.95 o 
   2   3   7      673.06      670.41     20.40 o 
   3   3   7      918.98      928.15     36.66 o 
   4   3   7      118.44      121.96     18.01 o 
   5   3   7        7.57       12.91      9.83 o 
   6   3   7        0.82       -1.20     28.52 o 
  -6   4   7        0.95       24.11     22.01 o 
  -5   4   7        2.96      -10.42     10.42 o 
  -4   4   7      102.24      119.42     20.58 o 
  -3   4   7       37.63       47.64      7.66 o 
  -2   4   7     1707.03     1692.00     62.59 o 
  -1   4   7      458.40      484.40     18.78 o 
   0   4   7        1.70        0.73      2.72 o 
   1   4   7      600.49      632.01     17.55 o 
   2   4   7     2162.15     2128.47     53.44 o 
   3   4   7       55.15       57.68      5.35 o 
   4   4   7       95.54      106.30      8.55 o 
   5   4   7        6.15       -1.72     10.18 o 
   6   4   7        1.61       11.98     30.68 o 
  -6   5   7        8.64       -2.71     20.96 o 
  -5   5   7       20.76        5.57     11.39 o 
  -4   5   7       20.82       12.94      9.60 o 
  -3   5   7      703.43      740.14     22.45 o 
  -2   5   7      168.34      162.12      6.22 o 
  -1   5   7     2528.23     2762.41     91.66 o 
   0   5   7     1042.24     1107.60     32.86 o 
   1   5   7     2798.34     3007.48    105.21 o 
   2   5   7      129.47      130.29      6.16 o 
   3   5   7      677.80      728.78     25.26 o 
   4   5   7       18.62       12.26      7.23 o 
   5   5   7       22.21       13.63     10.75 o 
   6   5   7        8.19       33.32     19.46 o 
  -5   6   7        1.55       -1.18     11.78 o 
  -4   6   7      121.98      124.49     17.93 o 
  -3   6   7        7.28       -0.58      4.28 o 
  -2   6   7     1453.51     1499.77     47.76 o 
  -1   6   7     1786.92     1843.97     62.00 o 
   0   6   7      299.61      353.74     16.91 o 
   1   6   7     1500.45     1534.23     72.55 o 
   2   6   7     1416.16     1437.18     43.69 o 
   3   6   7        9.10        5.57      5.48 o 
   4   6   7      101.55      106.79      9.43 o 
   5   6   7        0.23        9.21      9.10 o 
  -5   7   7       22.67       29.13     12.81 o 
  -4   7   7       87.06       84.61     12.03 o 
  -3   7   7      372.82      390.54     24.72 o 
  -2   7   7       30.13       23.57      6.66 o 
  -1   7   7      473.02      473.14     19.27 o 
   0   7   7     2623.40     2577.04    131.69 o 
   1   7   7      385.71      340.46     16.67 o 
   2   7   7       20.00       16.73      5.64 o 
   3   7   7      383.60      400.65     14.99 o 
   4   7   7       98.98      108.95     11.38 o 
   5   7   7       21.48       22.54      9.83 o 
  -5   8   7        8.92       -0.09     13.17 o 
  -4   8   7       39.12       33.60     11.18 o 
  -3   8   7      121.17      120.01     14.12 o 
  -2   8   7      150.16      161.40     11.66 o 
  -1   8   7      496.55      440.77     35.71 o 
   0   8   7       66.60       70.34     14.02 o 
   1   8   7      370.78      362.85     19.07 o 
   2   8   7      192.12      191.25     10.09 o 
   3   8   7      128.15      111.91      9.08 o 
   4   8   7       47.53       34.81      8.96 o 
   5   8   7       12.72        5.91     11.20 o 
  -5   9   7       17.19       -1.00     26.27 o 
  -4   9   7       32.83       33.44     11.91 o 
  -3   9   7       43.52       32.15     33.68 o 
  -2   9   7      261.81      276.23     15.42 o 
  -1   9   7       61.52       58.87     10.17 o 
   0   9   7      835.20      926.97     50.51 o 
   1   9   7       30.37       26.97      8.01 o 
   2   9   7      282.52      270.79     22.42 o 
   3   9   7       45.26       57.25      9.90 o 
   4   9   7       24.90       35.77     10.83 o 
   5   9   7       15.82       37.08     12.84 o 
  -5  10   7       10.92       16.61     14.16 o 
  -4  10   7        7.83        8.63     26.10 o 
  -3  10   7       46.51       48.72     13.45 o 
  -2  10   7       46.69       38.28      9.05 o 
  -1  10   7     1004.65     1079.11     59.79 o 
   0  10   7      234.12      232.86     27.69 o 
   1  10   7     1078.71     1129.18     48.66 o 
   2  10   7       15.94        8.43     11.57 o 
   3  10   7       58.48       45.36     10.33 o 
   4  10   7       10.06        6.13     11.15 o 
   5  10   7       14.81       10.04     15.04 o 
  -4  11   7       38.91       27.48     14.33 o 
  -3  11   7       12.72       32.56     14.01 o 
  -2  11   7        9.91       13.75      9.23 o 
  -1  11   7      180.57      188.38     15.82 o 
   0  11   7      902.80      953.01     52.07 o 
   1  11   7      166.44      169.96     17.45 o 
   2  11   7       20.32       10.97      9.73 o 
   3  11   7       10.21       24.58     18.93 o 
   4  11   7       30.75       32.40     12.17 o 
  -4  12   7        6.24      -10.53     15.99 o 
  -3  12   7       70.25       85.60     15.84 o 
  -2  12   7       94.05       96.08     11.67 o 
  -1  12   7      171.39      179.67     16.42 o 
   0  12   7        7.27       -3.43     11.93 o 
   1  12   7      123.10      113.97     12.26 o 
   2  12   7       89.41       95.37     11.87 o 
   3  12   7       72.48       86.46     15.83 o 
   4  12   7        6.21        2.91     12.66 o 
  -4  13   7        1.82       -3.19     14.14 o 
  -3  13   7        6.41        7.10     15.06 o 
  -2  13   7        3.48       -2.88     10.79 o 
  -1  13   7       55.68       37.21     14.75 o 
   0  13   7      247.20      238.81     20.09 o 
   1  13   7       50.58       27.88     11.12 o 
   2  13   7        6.69        0.38     11.10 o 
   3  13   7        5.14       -3.32     14.47 o 
   4  13   7        2.73        6.87     13.39 o 
  -3  14   7        7.68      -16.58     29.12 o 
  -2  14   7        2.88        3.43     11.58 o 
  -1  14   7      104.00      134.77     17.37 o 
   0  14   7        2.48       12.19     14.74 o 
   1  14   7      120.24      122.21     14.15 o 
   2  14   7        2.43       14.21     16.90 o 
   3  14   7       10.50       17.36     17.00 o 
  -3  15   7        8.50        0.72     25.88 o 
  -2  15   7       24.76       16.54     24.68 o 
  -1  15   7        4.61       -0.06     15.87 o 
   0  15   7      205.26      198.43     20.67 o 
   1  15   7        4.71       -5.82     18.23 o 
   2  15   7       26.48        8.64     15.83 o 
   3  15   7        7.26        1.20     17.12 o 
  -2  16   7        6.35       -4.56     26.37 o 
  -1  16   7       63.39       72.72     23.85 o 
   0  16   7        0.20       15.18     17.00 o 
   1  16   7       59.28       59.35     18.38 o 
   2  16   7        7.10       27.03     21.93 o 
  -1  17   7        2.76       -2.44     17.88 o 
   0  17   7       29.27       24.63     18.22 o 
   1  17   7        2.75       23.06     26.49 o 
   0   0   8     8693.29     8334.42    420.82 o 
   1   0   8        8.97        6.10      2.22 o 
   2   0   8      467.78      512.46     13.72 o 
   3   0   8       78.38       91.70      6.66 o 
   4   0   8      243.72      260.18     17.71 o 
   5   0   8        6.98       25.00     10.25 o 
   6   0   8        1.03       44.35     30.92 o 
  -6   1   8        2.45       -8.47     20.62 o 
  -5   1   8       31.81       48.96     11.01 o 
  -4   1   8      559.14      559.79     27.12 o 
  -3   1   8       86.86      100.65      6.97 o 
  -2   1   8     1016.85     1096.22     33.11 o 
  -1   1   8     5806.73     6025.07    164.02 o 
   0   1   8     2010.03     2088.93     75.16 o 
   1   1   8     6229.22     6368.78    177.33 o 
   2   1   8     1113.27     1181.03     29.45 o 
   3   1   8       88.55       96.60      6.67 o 
   4   1   8      583.57      583.33     27.36 o 
   5   1   8       41.36       45.90     11.84 o 
   6   1   8        2.38       39.79     31.16 o 
  -6   2   8       12.28       22.75     28.16 o 
  -5   2   8        6.51        2.22     10.49 o 
  -4   2   8       15.89       32.05     10.38 o 
  -3   2   8      154.46      172.77     14.42 o 
  -2   2   8     1621.07     1684.37     46.94 o 
  -1   2   8     1008.78     1099.93     35.90 o 
   0   2   8     2000.70     1852.52     66.81 o 
   1   2   8     1043.20     1127.56     32.61 o 
   2   2   8     1780.85     1820.97     44.90 o 
   3   2   8      122.17      127.28      7.11 o 
   4   2   8        2.54        6.23      7.73 o 
   5   2   8        8.66       21.23     32.72 o 
   6   2   8       15.72       35.95     31.16 o 
  -6   3   8        7.35       11.68     20.54 o 
  -5   3   8      124.99      140.51     13.63 o 
  -4   3   8      165.42      154.24     12.94 o 
  -3   3   8       65.33       68.64      6.01 o 
  -2   3   8      685.92      622.62     18.99 o 
  -1   3   8     6965.37     7479.94    217.77 o 
   0   3   8       70.29       68.21      4.15 o 
   1   3   8     7195.92     7560.98    201.84 o 
   2   3   8      625.40      603.07     18.93 o 
   3   3   8       64.17       67.16      6.23 o 
   4   3   8      207.96      194.29     12.21 o 
   5   3   8      111.85      115.63     13.59 o 
   6   3   8        7.65      -15.10     31.16 o 
  -6   4   8        1.35       27.27     34.28 o 
  -5   4   8        9.54       23.92     11.28 o 
  -4   4   8      256.69      265.21     15.85 o 
  -3   4   8      296.11      266.60     11.48 o 
  -2   4   8      195.88      198.30      7.56 o 
  -1   4   8      119.76      127.24      6.08 o 
   0   4   8     5837.97     5750.98    181.62 o 
   1   4   8       52.84       40.46      7.10 o 
   2   4   8      148.01      154.29      6.54 o 
   3   4   8      328.74      305.71     13.17 o 
   4   4   8      250.57      239.15     14.82 o 
   5   4   8        7.79       18.78     11.22 o 
   6   4   8        1.13       -9.11     30.68 o 
  -5   5   8       39.86       65.98     12.40 o 
  -4   5   8        2.85      -11.82     11.82 o 
  -3   5   8      145.88      155.10      7.36 o 
  -2   5   8     1150.96     1145.76     37.04 o 
  -1   5   8     2097.00     2101.79     77.20 o 
   0   5   8     1105.76     1070.19     44.48 o 
   1   5   8     2249.84     2254.23     70.82 o 
   2   5   8     1091.45     1108.18     37.12 o 
   3   5   8      142.49      133.42      7.78 o 
   4   5   8        6.59        5.11      8.89 o 
   5   5   8       36.76       49.44     11.73 o 
  -5   6   8       15.04       11.75     12.32 o 
  -4   6   8       52.17       46.45     10.81 o 
  -3   6   8      287.30      278.18     12.70 o 
  -2   6   8      163.58      158.78      8.44 o 
  -1   6   8      933.90      934.86     32.24 o 
   0   6   8     1154.40     1185.51     49.53 o 
   1   6   8      766.98      767.82     37.68 o 
   2   6   8      143.88      151.14      7.43 o 
   3   6   8      306.12      287.79     13.49 o 
   4   6   8       41.72       47.56      8.41 o 
   5   6   8       18.25       19.78     11.18 o 
  -5   7   8        7.39        9.79     12.89 o 
  -4   7   8      267.29      270.00     19.68 o 
  -3   7   8        4.90       -2.05      7.15 o 
  -2   7   8      249.89      250.32     11.36 o 
  -1   7   8      364.86      370.74     15.57 o 
   0   7   8      155.41      108.09     12.34 o 
   1   7   8      357.84      354.76     18.05 o 
   2   7   8      221.12      221.13     11.41 o 
   3   7   8        2.22       -0.93      7.26 o 
   4   7   8      248.24      242.33     15.99 o 
   5   7   8        8.49        5.09     11.44 o 
  -5   8   8        2.11        3.23     17.77 o 
  -4   8   8        7.82       10.73     11.18 o 
  -3   8   8      202.16      197.91     17.57 o 
  -2   8   8      102.04       84.32      9.09 o 
  -1   8   8      492.39      473.40     29.40 o 
   0   8   8      362.42      345.92     22.64 o 
   1   8   8      497.05      494.83     23.38 o 
   2   8   8      136.57      107.83     10.45 o 
   3   8   8      210.43      205.88     11.52 o 
   4   8   8       13.46       28.94      9.14 o 
   5   8   8        1.88       -0.44     11.33 o 
  -5   9   8       10.88       -8.12     20.56 o 
  -4   9   8        0.60       -8.47     11.69 o 
  -3   9   8       13.89       17.74     12.17 o 
  -2   9   8      651.46      622.81     31.17 o 
  -1   9   8      143.23      158.44     28.16 o 
   0   9   8      433.75      343.92     22.54 o 
   1   9   8      111.48      100.20     12.58 o 
   2   9   8      719.88      714.15     31.44 o 
   3   9   8       14.74       11.68      7.85 o 
   4   9   8        4.59      -10.38     10.38 o 
   5   9   8       13.61       23.38     12.04 o 
  -5  10   8        0.49       -2.65     14.65 o 
  -4  10   8       12.88       12.33     23.48 o 
  -3  10   8      114.30       94.83     14.87 o 
  -2  10   8       69.33       71.84     10.12 o 
  -1  10   8      184.49      162.94     21.57 o 
   0  10   8       31.84       40.92     11.05 o 
   1  10   8      163.90      162.01     15.09 o 
   2  10   8       79.97       85.40     10.53 o 
   3  10   8      114.65       87.99     11.28 o 
   4  10   8       16.79       15.99     11.29 o 
   5  10   8        0.46      -10.99     13.43 o 
  -4  11   8       17.97        1.03     13.14 o 
  -3  11   8        9.79        0.10     13.70 o 
  -2  11   8      140.28      132.84     11.47 o 
  -1  11   8       81.15       63.17     18.21 o 
   0  11   8        6.67       -8.92     11.43 o 
   1  11   8       75.13       44.83      9.87 o 
   2  11   8      104.10       88.89     12.08 o 
   3  11   8        7.60        7.81     10.47 o 
   4  11   8       18.14       13.24     12.21 o 
  -4  12   8        8.66        4.86     19.39 o 
  -3  12   8       67.27       70.14     15.93 o 
  -2  12   8       48.76       46.99     10.88 o 
  -1  12   8       48.88       28.65     13.54 o 
   0  12   8        4.06        0.09     12.12 o 
   1  12   8       63.24       63.49     13.16 o 
   2  12   8       37.49       22.67     10.98 o 
   3  12   8       59.13       53.42     15.94 o 
   4  12   8        8.70        7.91     12.76 o 
  -4  13   8       15.12       -1.11     14.27 o 
  -3  13   8        1.74       14.40     20.62 o 
  -2  13   8      126.77      127.30     13.52 o 
  -1  13   8       76.61       85.38     15.57 o 
   0  13   8      255.35      223.54     28.88 o 
   1  13   8       64.39       53.09     14.06 o 
   2  13   8      142.78      175.26     14.62 o 
   3  13   8        2.63        1.60     15.74 o 
   4  13   8       11.85       -8.91     13.51 o 
  -3  14   8        0.82        3.27     16.68 o 
  -2  14   8       12.98        8.87     14.32 o 
  -1  14   8       70.26       64.94     16.59 o 
   0  14   8        9.93       14.28     14.66 o 
   1  14   8       65.98       71.63     15.92 o 
   2  14   8       14.05       -2.73     16.42 o 
   3  14   8        2.89      -16.74     16.74 o 
  -3  15   8        0.59      -22.05     24.45 o 
  -2  15   8       58.61      106.42     28.04 o 
  -1  15   8       16.39       21.73     16.26 o 
   0  15   8        1.51       12.63     15.00 o 
   1  15   8       12.91        8.40     16.26 o 
   2  15   8       67.92       92.00     18.24 o 
   3  15   8        0.23      -12.48     17.70 o 
  -2  16   8        9.21       -2.15     27.09 o 
  -1  16   8       17.52       22.37     18.09 o 
   0  16   8        0.22       24.76     16.81 o 
   1  16   8       20.83       23.35     35.71 o 
   2  16   8       10.41       33.06     18.04 o 
  -1  17   8       14.81       36.81     18.94 o 
   0  17   8        2.57       24.73     18.62 o 
   1  17   8       14.19       51.76     25.04 o 
   1   0   9     1806.74     1820.26     52.84 o 
   2   0   9      187.06      198.80      6.44 o 
   3   0   9      513.48      499.62     20.27 o 
   4   0   9      275.64      263.71     15.80 o 
   5   0   9        2.86        9.10     10.69 o 
   6   0   9        2.14      -15.34     32.60 o 
  -6   1   9        1.92        1.47     20.75 o 
  -5   1   9       13.28        9.65     12.78 o 
  -4   1   9      234.60      259.03     15.35 o 
  -3   1   9      501.28      482.81     18.94 o 
  -2   1   9     5081.86     5208.21    137.33 o 
  -1   1   9      656.26      634.20     21.31 o 
   0   1   9      170.73      173.23      8.09 o 
   1   1   9      844.84      822.89     21.68 o 
   2   1   9     4890.23     4966.63    135.87 o 
   3   1   9      627.54      609.91     21.72 o 
   4   1   9      250.01      255.78     20.04 o 
   5   1   9       17.84       13.89     12.43 o 
   6   1   9        1.46       35.23     30.92 o 
  -6   2   9        3.03       20.24     20.91 o 
  -5   2   9       45.24       36.85     11.48 o 
  -4   2   9        4.90       -5.00      9.04 o 
  -3   2   9      186.90      206.61      8.67 o 
  -2   2   9     4254.10     4227.96    116.64 o 
  -1   2   9      401.53      384.10     15.73 o 
   0   2   9      749.25      766.34     28.46 o 
   1   2   9      570.31      550.53     15.97 o 
   2   2   9     4583.73     4561.40    111.67 o 
   3   2   9      150.36      159.57      8.29 o 
   4   2   9        0.52       -4.15      9.98 o 
   5   2   9       46.64       61.99     13.21 o 
   6   2   9        2.97       17.50     31.39 o 
  -6   3   9       10.22       14.06     20.94 o 
  -5   3   9       11.01       17.66     17.21 o 
  -4   3   9       11.86        1.06      9.43 o 
  -3   3   9      184.33      169.49      9.55 o 
  -2   3   9      177.26      176.05      8.44 o 
  -1   3   9     1659.84     1858.39     81.20 o 
   0   3   9      334.79      333.30     10.85 o 
   1   3   9     1302.05     1466.04     45.14 o 
   2   3   9       57.96       55.94      5.50 o 
   3   3   9      111.56      107.06      7.84 o 
   4   3   9       17.02       21.76      8.48 o 
   5   3   9       11.05       23.67     13.90 o 
   6   3   9       10.29       69.75     33.56 o 
  -6   4   9        3.17       32.56     53.93 o 
  -5   4   9       22.95       45.66     12.08 o 
  -4   4   9      218.27      201.47     13.96 o 
  -3   4   9       12.31       19.56      5.40 o 
  -2   4   9     1021.96     1007.38     36.84 o 
  -1   4   9      611.56      590.77     19.15 o 
   0   4   9      596.63      668.73     28.76 o 
   1   4   9      591.36      554.97     17.58 o 
   2   4   9      949.20      963.56     32.51 o 
   3   4   9       17.17       15.86      7.23 o 
   4   4   9      190.41      168.34     13.07 o 
   5   4   9       17.50       16.13     10.85 o 
   6   4   9        3.42       30.92     32.11 o 
  -5   5   9        8.74       20.90     12.03 o 
  -4   5   9       59.87       41.34     13.47 o 
  -3   5   9      128.66      146.74      6.97 o 
  -2   5   9      791.17      785.70     26.84 o 
  -1   5   9      906.96      966.51     40.60 o 
   0   5   9      919.66     1003.63     42.15 o 
   1   5   9      934.83      955.32     35.71 o 
   2   5   9      794.96      810.63     30.12 o 
   3   5   9      142.30      127.58      8.58 o 
   4   5   9       50.93       34.64      9.49 o 
   5   5   9       10.33        8.46     11.10 o 
  -5   6   9       25.61       24.40     12.83 o 
  -4   6   9       84.89       95.69     22.05 o 
  -3   6   9       56.30       60.26      6.32 o 
  -2   6   9      312.98      319.84     13.72 o 
  -1   6   9      577.79      564.21     18.79 o 
   0   6   9        4.22       21.16      6.27 o 
   1   6   9      386.34      356.46     21.82 o 
   2   6   9      287.86      269.22     12.94 o 
   3   6   9       81.39       74.55      5.78 o 
   4   6   9       89.11       81.96     10.77 o 
   5   6   9       28.09       38.61     12.00 o 
  -5   7   9       28.22       39.31     14.92 o 
  -4   7   9       20.34        6.74     11.06 o 
  -3   7   9      222.93      218.01     11.59 o 
  -2   7   9      388.40      384.18     17.51 o 
  -1   7   9      215.71      207.92     10.42 o 
   0   7   9      353.08      325.88     16.70 o 
   1   7   9      268.27      234.13     24.17 o 
   2   7   9      395.59      416.22     17.15 o 
   3   7   9      213.06      201.99     13.09 o 
   4   7   9       21.24       28.50     10.28 o 
   5   7   9       27.16       41.57     12.58 o 
  -5   8   9        0.49       -1.25     13.97 o 
  -4   8   9       80.60       69.97     12.49 o 
  -3   8   9       51.91       69.87     12.65 o 
  -2   8   9      228.57      252.42     14.48 o 
  -1   8   9     1455.24     1487.97     65.64 o 
   0   8   9      600.46      570.28     32.65 o 
   1   8   9     1535.03     1557.21     65.83 o 
   2   8   9      213.37      228.74     13.71 o 
   3   8   9       30.40       30.25      7.90 o 
   4   8   9       81.51       80.85      9.94 o 
   5   8   9        0.06       -6.22     12.43 o 
  -5   9   9        7.07       -4.48     14.52 o 
  -4   9   9       20.53       32.44     12.64 o 
  -3   9   9       37.35       68.04     13.95 o 
  -2   9   9      468.02      498.76     24.33 o 
  -1   9   9      167.50      165.93     13.67 o 
   0   9   9      336.28      316.47     35.83 o 
   1   9   9      150.91      111.95     13.55 o 
   2   9   9      449.69      459.12     23.67 o 
   3   9   9       40.54       39.04      8.40 o 
   4   9   9       29.34       36.40      9.67 o 
   5   9   9        6.11       -3.34     19.89 o 
  -5  10   9       18.68       28.57     16.73 o 
  -4  10   9       24.04       32.20     15.01 o 
  -3  10   9       21.12       -3.17     12.94 o 
  -2  10   9      163.51      169.64     15.33 o 
  -1  10   9      443.51      475.20     29.73 o 
   0  10   9      248.60      239.90     43.50 o 
   1  10   9      456.38      473.94     30.42 o 
   2  10   9      171.08      167.49     13.07 o 
   3  10   9       23.66       19.73      9.92 o 
   4  10   9       16.13        7.63     11.42 o 
   5  10   9       17.31       26.61     16.44 o 
  -4  11   9       52.34       52.90     20.04 o 
  -3  11   9       34.23       43.49     14.33 o 
  -2  11   9       82.41      104.38     11.60 o 
  -1  11   9        8.54        5.34     11.61 o 
   0  11   9     1737.50     1880.42     98.20 o 
   1  11   9        9.14        6.89     11.60 o 
   2  11   9       76.45       97.88     11.91 o 
   3  11   9       38.70       28.96     11.12 o 
   4  11   9       54.43       48.19     12.75 o 
  -4  12   9        3.95       -3.12     13.69 o 
  -3  12   9        0.26       -8.30     15.58 o 
  -2  12   9        0.05      -10.42     10.42 o 
  -1  12   9      262.45      300.55     23.13 o 
   0  12   9        2.30       -2.71     12.54 o 
   1  12   9      330.14      351.74     23.30 o 
   2  12   9        0.00      -10.64     10.64 o 
   3  12   9        0.11       -7.67     11.23 o 
   4  12   9        6.70       13.06     13.17 o 
  -4  13   9        8.81        5.99     15.12 o 
  -3  13   9        2.02       -7.33     15.84 o 
  -2  13   9      113.42      114.42     13.59 o 
  -1  13   9       99.26      105.23     24.68 o 
   0  13   9       41.30       29.09     14.31 o 
   1  13   9      100.66      109.47     15.42 o 
   2  13   9      116.13      113.90     18.45 o 
   3  13   9        4.27        8.65     16.32 o 
   4  13   9        6.79       27.71     13.89 o 
  -3  14   9        1.45       26.99     17.45 o 
  -2  14   9       32.26       36.99     15.55 o 
  -1  14   9      117.96      111.10     17.46 o 
   0  14   9      122.75       95.75     17.03 o 
   1  14   9      113.10       95.61     16.74 o 
   2  14   9       29.81       20.13     22.77 o 
   3  14   9        0.57       14.12     17.51 o 
  -3  15   9       24.75       13.66     27.57 o 
  -2  15   9        8.85       25.55     16.76 o 
  -1  15   9       65.67       75.40     17.93 o 
   0  15   9       38.32       28.19     17.11 o 
   1  15   9       57.35       47.69     16.64 o 
   2  15   9        8.70       23.01     24.45 o 
   3  15   9       25.10       43.62     26.61 o 
  -2  16   9        0.61       26.12     26.85 o 
  -1  16   9       16.31       15.08     17.45 o 
   0  16   9       35.49       33.67     17.28 o 
   1  16   9       12.92       16.06     25.88 o 
   2  16   9        0.54       28.28     25.88 o 
  -1  17   9       18.67       20.40     20.37 o 
   0  17   9       22.72       31.24     18.72 o 
   1  17   9       16.01       -1.56     19.26 o 
   0   0  10     5075.46     5197.95    262.78 o 
   1   0  10     2481.84     2657.07     83.98 o 
   2   0  10     4195.53     4328.51    108.96 o 
   3   0  10      100.78      113.54      7.05 o 
   4   0  10        0.50       -0.76      9.21 o 
   5   0  10      130.60      126.18     18.22 o 
   6   0  10        0.05       77.18     32.84 o 
  -6   1  10       21.08        7.82     21.20 o 
  -5   1  10       23.35       28.53     13.89 o 
  -4   1  10       12.34       20.18      9.20 o 
  -3   1  10       88.05       84.05      9.44 o 
  -2   1  10       59.11       53.49      4.23 o 
  -1   1  10      430.86      441.69     14.76 o 
   0   1  10     1662.24     1644.27     59.62 o 
   1   1  10      442.66      423.68     14.98 o 
   2   1  10       61.91       61.38      4.80 o 
   3   1  10      101.12      103.01      8.04 o 
   4   1  10       18.37       31.28      9.30 o 
   5   1  10       29.75       23.61     18.81 o 
   6   1  10       18.00       43.87     31.63 o 
  -6   2  10       18.37       41.05     21.30 o 
  -5   2  10        1.36       11.00     11.71 o 
  -4   2  10      116.00      129.20     15.82 o 
  -3   2  10      245.44      250.22     10.36 o 
  -2   2  10      151.09      158.88      6.48 o 
  -1   2  10     1333.78     1339.73     49.64 o 
   0   2  10      572.87      559.67     21.48 o 
   1   2  10     1430.35     1433.17     49.95 o 
   2   2  10       77.09       81.79      6.17 o 
   3   2  10      229.10      223.32     11.37 o 
   4   2  10      123.81      116.83     14.04 o 
   5   2  10        0.15       13.31     13.06 o 
   6   2  10       18.01      -14.38     31.16 o 
  -6   3  10        1.72       32.60     33.56 o 
  -5   3  10        2.75        5.66     12.97 o 
  -4   3  10      179.29      207.14     14.39 o 
  -3   3  10       54.70       56.79      5.97 o 
  -2   3  10      267.74      267.89     11.91 o 
  -1   3  10      252.46      237.82     12.45 o 
   0   3  10     2243.98     2184.81     89.23 o 
   1   3  10      142.07      130.57      6.27 o 
   2   3  10      329.26      344.34     11.08 o 
   3   3  10       56.48       54.31      6.41 o 
   4   3  10      166.29      200.22     13.43 o 
   5   3  10        3.00       23.51     13.32 o 
   6   3  10        2.37       22.29     33.08 o 
  -5   4  10       32.66       43.86     13.89 o 
  -4   4  10       33.02       51.89     11.21 o 
  -3   4  10      194.43      178.11      9.27 o 
  -2   4  10      122.25      121.18      7.08 o 
  -1   4  10     2075.72     2043.60     67.34 o 
   0   4  10     1162.20     1175.94     49.12 o 
   1   4  10     1836.91     1801.15     61.04 o 
   2   4  10       83.00       74.85      5.18 o 
   3   4  10      238.08      222.58     11.72 o 
   4   4  10       28.16       27.20      9.06 o 
   5   4  10       43.43       37.54     11.29 o 
  -5   5  10        4.60       -0.66     12.66 o 
  -4   5  10       39.23       52.65      8.36 o 
  -3   5  10       90.86       90.69      6.84 o 
  -2   5  10      362.25      351.16     17.64 o 
  -1   5  10      249.01      247.71     13.33 o 
   0   5  10      760.48      704.67     30.70 o 
   1   5  10      259.65      269.52     11.99 o 
   2   5  10      355.06      362.61     15.36 o 
   3   5  10       54.52       53.33      8.61 o 
   4   5  10       37.32       37.58     13.26 o 
   5   5  10        4.66        1.96     11.14 o 
  -5   6  10       91.27      105.55     21.94 o 
  -4   6  10       38.80       40.69     11.23 o 
  -3   6  10       97.13       78.84      6.93 o 
  -2   6  10      447.39      427.28     23.25 o 
  -1   6  10     1565.30     1629.57     66.84 o 
   0   6  10       58.14       41.83      7.23 o 
   1   6  10     1563.13     1603.64     58.79 o 
   2   6  10      490.51      480.48     18.76 o 
   3   6  10       70.87       48.64      8.63 o 
   4   6  10       33.36       24.10      9.68 o 
   5   6  10       86.04       94.23     12.89 o 
  -5   7  10        0.07       15.40     14.04 o 
  -4   7  10       36.79       55.61     12.25 o 
  -3   7  10      201.56      182.64     11.06 o 
  -2   7  10       80.78       61.85      7.20 o 
  -1   7  10      346.44      319.72     15.00 o 
   0   7  10     2645.61     2727.18     97.91 o 
   1   7  10      393.88      399.33     18.08 o 
   2   7  10       51.62       46.06      6.36 o 
   3   7  10      205.51      188.20     12.61 o 
   4   7  10       43.96       46.13     13.14 o 
   5   7  10        0.03        3.81     12.10 o 
  -5   8  10       10.52       38.70     20.42 o 
  -4   8  10        9.98       10.08     11.93 o 
  -3   8  10      104.92      115.79     20.13 o 
  -2   8  10      494.52      505.32     21.95 o 
  -1   8  10     1252.77     1224.91     46.76 o 
   0   8  10       56.03       43.42     11.03 o 
   1   8  10     1354.37     1315.01     55.00 o 
   2   8  10      477.35      479.57     24.40 o 
   3   8  10       88.68       89.54     10.46 o 
   4   8  10       14.52       18.83     10.78 o 
   5   8  10        7.65       15.36     12.67 o 
  -5   9  10        2.82       25.46     15.09 o 
  -4   9  10       25.33       35.66     12.85 o 
  -3   9  10      173.86      179.51     17.30 o 
  -2   9  10      197.94      198.57     13.94 o 
  -1   9  10      111.37      120.32     13.21 o 
   0   9  10      485.93      409.55     26.61 o 
   1   9  10      115.74      123.22     12.09 o 
   2   9  10      227.10      235.16     14.01 o 
   3   9  10      183.87      176.33     20.78 o 
   4   9  10       30.08       37.60     11.72 o 
   5   9  10        2.65       -7.01     15.15 o 
  -4  10  10       15.43       -0.46     21.52 o 
  -3  10  10       60.13       72.00     38.35 o 
  -2  10  10      217.18      206.28     15.35 o 
  -1  10  10       46.99       23.30     11.70 o 
   0  10  10      203.61      207.83     17.43 o 
   1  10  10       92.58      102.30     13.04 o 
   2  10  10      166.91      143.18     19.41 o 
   3  10  10       75.10       68.90     12.59 o 
   4  10  10       15.01        4.70     13.67 o 
  -4  11  10       22.93       36.39     13.90 o 
  -3  11  10       18.10        9.24     14.87 o 
  -2  11  10       49.57       60.26     11.13 o 
  -1  11  10       88.46       90.85     14.22 o 
   0  11  10        7.68       11.07     12.37 o 
   1  11  10       90.21       92.84     14.30 o 
   2  11  10       45.51       38.31     12.96 o 
   3  11  10       20.95       14.81     13.27 o 
   4  11  10       18.18       20.02     14.80 o 
  -4  12  10       12.28        6.37     14.38 o 
  -3  12  10       46.88       67.34     16.61 o 
  -2  12  10      213.03      198.67     15.59 o 
  -1  12  10      162.89      150.82     16.85 o 
   0  12  10       26.38       24.26     13.78 o 
   1  12  10      145.20      145.28     21.57 o 
   2  12  10      222.71      209.39     36.07 o 
   3  12  10       40.57       48.42     14.67 o 
   4  12  10       14.84        0.36     15.67 o 
  -4  13  10        0.22      -18.21     25.16 o 
  -3  13  10       31.02       29.65     16.60 o 
  -2  13  10       17.77        9.65     11.69 o 
  -1  13  10      160.31      198.59     19.65 o 
   0  13  10        0.44       -0.43     13.63 o 
   1  13  10      177.74      179.45     28.16 o 
   2  13  10       17.98       15.82     20.37 o 
   3  13  10       35.01       31.58     15.05 o 
   4  13  10        1.15      -22.53     22.53 o 
  -3  14  10       11.44       25.55     17.71 o 
  -2  14  10       75.96       81.02     16.55 o 
  -1  14  10       24.70       33.79     15.76 o 
   0  14  10       55.63       76.62     15.92 o 
   1  14  10       23.93       -7.63     15.42 o 
   2  14  10       58.50       40.99     24.21 o 
   3  14  10       13.86       28.42     16.08 o 
  -3  15  10       20.96      -14.86     27.57 o 
  -2  15  10        5.93       -3.18     16.34 o 
  -1  15  10       42.49       64.14     18.02 o 
   0  15  10        0.89        7.91     16.77 o 
   1  15  10       43.35       60.42     43.26 o 
   2  15  10        3.02       -4.08     24.45 o 
   3  15  10       20.09        1.67     25.64 o 
  -2  16  10       41.25       75.26     28.76 o 
  -1  16  10        3.97       24.48     17.64 o 
   0  16  10        7.45       -0.64     17.27 o 
   1  16  10        2.87        8.75     17.54 o 
   2  16  10       45.24       46.26     27.33 o 
  -1  17  10       14.43       27.33     30.92 o 
   0  17  10        0.29        0.55     17.70 o 
   1  17  10       11.72        3.12     25.64 o 
   1   0  11      873.88      845.99     27.53 o 
   2   0  11        2.63        1.92      3.84 o 
   3   0  11     1635.58     1607.45     52.31 o 
   4   0  11       19.00        8.25      9.60 o 
   5   0  11        7.23       16.56     11.40 o 
   6   0  11       16.71       30.68     33.08 o 
  -6   1  11       13.64       78.13     34.52 o 
  -5   1  11       24.89       42.18     13.89 o 
  -4   1  11       39.54       29.65     14.96 o 
  -3   1  11      573.81      517.23     18.54 o 
  -2   1  11     1086.11     1030.73     29.89 o 
  -1   1  11       70.72       74.51      4.01 o 
   0   1  11      131.52      125.35      9.75 o 
   1   1  11       53.95       49.05      4.39 o 
   2   1  11      967.21      943.87     29.47 o 
   3   1  11      534.79      497.85     18.72 o 
   4   1  11       55.93       70.24     10.13 o 
   5   1  11       23.65       52.33     18.57 o 
   6   1  11       12.12        6.47     32.60 o 
  -5   2  11       19.08       19.74     12.49 o 
  -4   2  11       44.75       34.00     14.74 o 
  -3   2  11      793.99      798.25     28.88 o 
  -2   2  11       16.61       24.82      4.60 o 
  -1   2  11     1415.95     1435.27     68.89 o 
   0   2  11      562.12      589.73     32.56 o 
   1   2  11     1222.76     1253.74     55.03 o 
   2   2  11       17.99       27.89      4.67 o 
   3   2  11      911.38      935.78     33.13 o 
   4   2  11       50.79       47.93     17.98 o 
   5   2  11       19.73       21.62     22.41 o 
  -5   3  11        6.05       10.30     20.05 o 
  -4   3  11       14.87       22.53     10.24 o 
  -3   3  11      488.96      456.06     17.25 o 
  -2   3  11     1237.15     1224.49     41.41 o 
  -1   3  11      126.10      128.79     12.30 o 
   0   3  11        2.88       -0.28      5.42 o 
   1   3  11      123.05      108.40      8.40 o 
   2   3  11     1317.51     1300.99     37.87 o 
   3   3  11      497.00      450.25     19.09 o 
   4   3  11       23.06       33.91     13.90 o 
   5   3  11        4.18       17.05     16.42 o 
  -5   4  11       20.81       37.46     13.29 o 
  -4   4  11       36.82       63.15     24.26 o 
  -3   4  11      224.15      239.12     12.13 o 
  -2   4  11      253.15      244.95     16.04 o 
  -1   4  11     2003.17     2037.72     73.47 o 
   0   4  11      760.26      723.82     26.91 o 
   1   4  11     2079.12     2122.08     66.91 o 
   2   4  11      257.13      261.42     10.68 o 
   3   4  11      196.47      218.02     13.18 o 
   4   4  11       40.87       39.17      9.76 o 
   5   4  11       21.48       31.55     28.64 o 
  -5   5  11        1.44       22.49     13.17 o 
  -4   5  11       46.17       48.76      8.96 o 
  -3   5  11       18.56       28.00      6.35 o 
  -2   5  11      663.31      646.35     27.03 o 
  -1   5  11      507.83      518.42     26.60 o 
   0   5  11     1190.79     1246.42     52.30 o 
   1   5  11      615.79      651.97     20.86 o 
   2   5  11      601.26      579.90     23.60 o 
   3   5  11       23.39       15.04      7.76 o 
   4   5  11       37.13       40.93      9.83 o 
   5   5  11        4.23      -11.18     11.18 o 
  -5   6  11       23.31       44.64     14.23 o 
  -4   6  11       17.52       20.00     11.05 o 
  -3   6  11      230.13      242.47     10.71 o 
  -2   6  11      215.07      219.85     11.96 o 
  -1   6  11      503.56      476.30     24.19 o 
   0   6  11     1154.31     1260.44     53.04 o 
   1   6  11      567.95      540.33     20.96 o 
   2   6  11      182.40      186.37     11.46 o 
   3   6  11      204.30      209.06     15.27 o 
   4   6  11       28.02       26.10      9.82 o 
   5   6  11       21.97       22.99     11.98 o 
  -5   7  11       56.38       80.80     22.04 o 
  -4   7  11        1.95       -5.10     11.68 o 
  -3   7  11       34.91       30.04      8.17 o 
  -2   7  11      519.32      533.86     26.09 o 
  -1   7  11      961.97      979.27     35.78 o 
   0   7  11      653.70      690.21     31.05 o 
   1   7  11      907.88      918.46     42.06 o 
   2   7  11      573.52      588.07     22.81 o 
   3   7  11       43.32       41.46      8.96 o 
   4   7  11        4.15       13.63     10.26 o 
   5   7  11       53.46       54.99     12.90 o 
  -5   8  11        3.52       15.46     14.32 o 
  -4   8  11        6.30       10.67     12.42 o 
  -3   8  11      206.44      204.13     14.67 o 
  -2   8  11      135.83      130.55     10.85 o 
  -1   8  11      108.52      126.51      8.81 o 
   0   8  11      705.77      747.77     33.71 o 
   1   8  11      182.15      193.07     10.73 o 
   2   8  11      122.53      132.18      8.74 o 
   3   8  11      233.41      238.14     14.18 o 
   4   8  11        7.46       10.13     12.64 o 
   5   8  11        3.78      -12.42     12.42 o 
  -5   9  11        4.26       13.33     15.50 o 
  -4   9  11       10.86       16.70     12.75 o 
  -3   9  11       27.74       17.65     18.69 o 
  -2   9  11       31.77       48.41     11.42 o 
  -1   9  11      278.38      295.11     23.13 o 
   0   9  11       62.66       52.44     22.41 o 
   1   9  11      372.30      408.76     19.42 o 
   2   9  11       56.10       68.70     12.97 o 
   3   9  11       22.91       35.81      9.72 o 
   4   9  11        7.22       12.14     11.50 o 
   5   9  11        4.37       12.81     13.44 o 
  -4  10  11       28.22        8.75     14.09 o 
  -3  10  11       48.98       50.48     15.42 o 
  -2  10  11       71.73       65.59     10.30 o 
  -1  10  11      334.72      250.33     18.49 o 
   0  10  11      299.20      311.89     27.21 o 
   1  10  11      271.51      222.97     25.76 o 
   2  10  11       59.72       31.54     16.48 o 
   3  10  11       32.50       32.27      9.90 o 
   4  10  11       30.57       41.69     12.03 o 
  -4  11  11       10.58        1.31     13.80 o 
  -3  11  11        0.10        5.40     26.24 o 
  -2  11  11       16.65        6.40     10.59 o 
  -1  11  11      300.11      268.70     20.01 o 
   0  11  11       14.40       12.34     13.05 o 
   1  11  11      244.62      236.92     29.36 o 
   2  11  11       14.96       25.22     12.80 o 
   3  11  11        1.58        2.54     14.86 o 
   4  11  11       12.43       13.59     15.09 o 
  -4  12  11        6.16        3.34     14.94 o 
  -3  12  11       29.06       34.58     16.68 o 
  -2  12  11       56.41       50.90     11.76 o 
  -1  12  11       19.44       14.14     13.80 o 
   0  12  11      310.49      337.37     24.74 o 
   1  12  11       19.68       15.64     13.50 o 
   2  12  11       52.93       42.00     14.06 o 
   3  12  11       31.60       37.79     14.49 o 
   4  12  11       10.67       -0.73     15.50 o 
  -3  13  11       22.00       38.48     16.95 o 
  -2  13  11        7.61       16.19     12.05 o 
  -1  13  11       94.90      112.07     20.37 o 
   0  13  11       13.14       12.86     14.52 o 
   1  13  11       79.51       82.50     16.42 o 
   2  13  11        8.71       -7.91     20.37 o 
   3  13  11       17.03       30.68     15.02 o 
  -3  14  11       11.09       19.89     18.46 o 
  -2  14  11       14.55       20.58     16.01 o 
  -1  14  11        6.23       14.43     18.93 o 
   0  14  11      205.45      223.30     21.74 o 
   1  14  11        4.68      -23.25     23.25 o 
   2  14  11       14.52       20.37     23.97 o 
   3  14  11        8.33        9.69     15.78 o 
  -2  15  11        3.93       -8.48     24.68 o 
  -1  15  11       52.65       48.98     40.27 o 
   0  15  11       14.93        4.99     16.00 o 
   1  15  11       66.12       79.35     18.26 o 
   2  15  11        4.15        7.19     23.73 o 
  -2  16  11       10.68        9.83     28.04 o 
  -1  16  11        4.48        4.18     18.29 o 
   0  16  11       61.43       75.20     27.93 o 
   1  16  11        4.75       -1.80     18.30 o 
   2  16  11       12.96       -6.23     24.92 o 
   0  17  11        1.43        1.67     25.88 o 
   0   0  12     1586.17     1617.85    118.16 o 
   1   0  12     2332.84     2254.03     79.57 o 
   2   0  12        1.35       -4.14      4.14 o 
   3   0  12        0.19        3.44      6.06 o 
   4   0  12      118.45      139.84     15.62 o 
   5   0  12        9.70       20.26     12.14 o 
  -5   1  12        6.50       24.40     13.11 o 
  -4   1  12       76.04       81.84     11.33 o 
  -3   1  12      386.39      394.86     15.72 o 
  -2   1  12      198.23      208.06     13.97 o 
  -1   1  12      702.49      738.69     30.12 o 
   0   1  12     4715.22     4718.73    239.13 o 
   1   1  12      617.07      647.08     25.04 o 
   2   1  12      204.77      208.04      9.08 o 
   3   1  12      390.64      401.79     15.87 o 
   4   1  12       55.68       59.20     10.60 o 
   5   1  12        6.50       -0.62     14.76 o 
  -5   2  12       29.15       37.16     19.89 o 
  -4   2  12       15.82       17.94     10.56 o 
  -3   2  12      717.38      685.56     24.27 o 
  -2   2  12      237.76      233.86     11.63 o 
  -1   2  12      882.72      854.21     47.60 o 
   0   2  12     1918.81     2029.99    104.10 o 
   1   2  12      956.51      943.60     38.78 o 
   2   2  12      271.09      277.09     11.06 o 
   3   2  12      691.65      693.83     24.29 o 
   4   2  12       12.05       27.69     12.52 o 
   5   2  12       33.36       23.75     14.25 o 
  -5   3  12       11.44       23.37     17.20 o 
  -4   3  12       85.54       89.48     12.12 o 
  -3   3  12      209.93      202.36     12.63 o 
  -2   3  12      513.45      541.28     24.64 o 
  -1   3  12        8.70        5.40      4.62 o 
   0   3  12     3906.64     3973.26    161.43 o 
   1   3  12       12.53       24.77      6.52 o 
   2   3  12      533.98      555.72     22.29 o 
   3   3  12      293.14      295.59     18.22 o 
   4   3  12       79.60       79.22     20.25 o 
   5   3  12       15.35       23.06     14.86 o 
  -5   4  12        1.82       22.70     16.14 o 
  -4   4  12      103.92      117.39     13.21 o 
  -3   4  12      100.07       82.62     10.69 o 
  -2   4  12      275.13      252.94     31.16 o 
  -1   4  12     1037.44     1083.70     38.91 o 
   0   4  12      601.38      591.93     26.58 o 
   1   4  12     1029.11     1068.82     38.90 o 
   2   4  12      283.95      275.81     11.11 o 
   3   4  12       95.53       95.82      9.08 o 
   4   4  12      117.57      104.44     10.93 o 
   5   4  12        1.03       -6.40     14.45 o 
  -5   5  12       18.17       31.93     21.29 o 
  -4   5  12       62.36       76.71      9.84 o 
  -3   5  12      526.71      464.89     19.92 o 
  -2   5  12       86.97       76.57      8.81 o 
  -1   5  12      393.97      373.66     17.65 o 
   0   5  12     1128.08     1204.47     50.76 o 
   1   5  12      335.66      333.44     12.99 o 
   2   5  12      122.63      125.29      8.11 o 
   3   5  12      504.87      457.74     24.96 o 
   4   5  12       67.48       61.21     10.31 o 
   5   5  12       15.09        6.61     15.17 o 
  -5   6  12       15.10        0.57     14.00 o 
  -4   6  12       31.64       40.01     12.17 o 
  -3   6  12      156.85      146.80      9.02 o 
  -2   6  12      348.78      335.77     17.79 o 
  -1   6  12      158.53      142.21     15.69 o 
   0   6  12        9.28       30.43      7.92 o 
   1   6  12      179.35      171.45      9.50 o 
   2   6  12      350.09      345.67     15.14 o 
   3   6  12      160.63      151.14     13.93 o 
   4   6  12       24.63       30.88     10.27 o 
   5   6  12        9.53       17.57     14.71 o 
  -5   7  12        0.44       15.98     14.95 o 
  -4   7  12        4.15        0.34     12.28 o 
  -3   7  12       93.22       94.02      9.59 o 
  -2   7  12      231.15      240.54     13.52 o 
  -1   7  12      161.09      157.28     12.12 o 
   0   7  12      389.59      382.82     20.10 o 
   1   7  12      206.97      205.14     10.54 o 
   2   7  12      202.38      206.60     12.18 o 
   3   7  12       75.94       83.73      9.88 o 
   4   7  12        3.10        7.39     10.30 o 
   5   7  12        0.08        4.82     12.33 o 
  -5   8  12       18.55       25.57     14.81 o 
  -4   8  12       19.45       21.55     12.69 o 
  -3   8  12       49.95       52.60     10.78 o 
  -2   8  12       52.44       37.88      9.36 o 
  -1   8  12      117.29      120.50     11.73 o 
   0   8  12      187.08      159.65      9.44 o 
   1   8  12      157.63      145.27     16.21 o 
   2   8  12       63.26       61.99      7.13 o 
   3   8  12       52.15       57.11      9.59 o 
   4   8  12       24.65       19.79     10.86 o 
   5   8  12       23.20       20.55     12.98 o 
  -4   9  12       19.54       27.23     13.61 o 
  -3   9  12       87.52      111.13     23.61 o 
  -2   9  12       19.15       12.18     11.25 o 
  -1   9  12      265.24      278.09     18.30 o 
   0   9  12        6.06      -10.42     10.42 o 
   1   9  12      187.03      197.06     13.27 o 
   2   9  12       32.69       16.63      8.50 o 
   3   9  12       88.87       89.54     11.00 o 
   4   9  12       16.52       27.83     11.66 o 
   5   9  12        9.79       18.45     26.85 o 
  -4  10  12       13.55       14.83     14.15 o 
  -3  10  12       12.64        5.70     15.12 o 
  -2  10  12      263.61      279.53     20.89 o 
  -1  10  12       17.48       -0.90     11.86 o 
   0  10  12      351.36      342.72     23.54 o 
   1  10  12        6.24        4.44     12.37 o 
   2  10  12      260.04      286.31     25.39 o 
   3  10  12       11.31        2.02     10.00 o 
   4  10  12       11.63       13.76     11.98 o 
  -4  11  12        0.77      -11.88     16.36 o 
  -3  11  12       55.36       76.35     17.25 o 
  -2  11  12       68.07       58.19     11.54 o 
  -1  11  12      230.93      216.55     18.79 o 
   0  11  12      199.82      183.47     17.49 o 
   1  11  12      198.46      208.88     19.32 o 
   2  11  12       57.23       35.86     13.43 o 
   3  11  12       58.10       93.85     23.73 o 
   4  11  12        1.29        2.32     15.18 o 
  -4  12  12        9.52        2.37     15.20 o 
  -3  12  12        0.78       -3.52     16.68 o 
  -2  12  12       56.90       85.35     13.14 o 
  -1  12  12        4.39      -14.05     14.05 o 
   0  12  12      126.37      110.40     16.68 o 
   1  12  12        2.94      -10.43     14.23 o 
   2  12  12       70.23      102.61     16.11 o 
   3  12  12        0.34      -13.15     13.15 o 
   4  12  12       11.07       14.60     16.17 o 
  -3  13  12       35.53       50.17     17.66 o 
  -2  13  12        7.55      -14.88     15.45 o 
  -1  13  12       59.34       31.50     15.25 o 
   0  13  12        1.10      -16.30     16.30 o 
   1  13  12       73.46       58.52     22.53 o 
   2  13  12       13.91        5.99     22.53 o 
   3  13  12       30.53       42.80     15.42 o 
  -3  14  12        0.69       11.79     18.96 o 
  -2  14  12       47.09       50.89     17.45 o 
  -1  14  12       75.59       89.86     18.19 o 
   0  14  12       65.14       95.04     18.34 o 
   1  14  12       73.92       56.98     17.20 o 
   2  14  12       54.08       70.94     26.12 o 
   3  14  12        0.69      -15.82     25.16 o 
  -2  15  12        3.44       11.23     18.45 o 
  -1  15  12       15.50       19.34     18.26 o 
   0  15  12        6.80       35.19     17.45 o 
   1  15  12       19.60       34.74     17.34 o 
   2  15  12        1.65        8.87     25.88 o 
  -1  16  12        0.64      -16.61     18.24 o 
   0  16  12       12.98       11.90     18.12 o 
   1  16  12        2.11       -4.74     21.10 o 
   1   0  13      272.72      288.88     11.84 o 
   2   0  13      197.46      194.18      8.93 o 
   3   0  13      628.86      601.80     24.44 o 
   4   0  13        3.54       22.07     10.43 o 
   5   0  13        0.48        6.51     12.41 o 
  -5   1  13        8.32       11.33     19.08 o 
  -4   1  13       90.59      101.82     16.83 o 
  -3   1  13      591.03      556.14     24.73 o 
  -2   1  13      263.42      228.82     10.26 o 
  -1   1  13      907.71      888.41     36.94 o 
   0   1  13      534.24      584.43     32.63 o 
   1   1  13      863.01      827.63     31.14 o 
   2   1  13      282.25      256.03     10.53 o 
   3   1  13      728.74      709.00     25.85 o 
   4   1  13       98.26       98.08     11.96 o 
   5   1  13        5.58        2.79     15.12 o 
  -5   2  13        7.75       29.10     13.22 o 
  -4   2  13        9.19       -0.54     10.33 o 
  -3   2  13      224.46      216.50     12.43 o 
  -2   2  13      666.25      655.09     31.24 o 
  -1   2  13      147.80      143.11     12.07 o 
   0   2  13      192.57      189.78     19.53 o 
   1   2  13      161.90      157.88     15.97 o 
   2   2  13      766.14      800.26     28.93 o 
   3   2  13      261.96      273.42     15.64 o 
   4   2  13        6.39       -2.21     12.94 o 
   5   2  13        5.67       23.74     14.85 o 
  -5   3  13        3.78       28.61     13.59 o 
  -4   3  13       42.01       40.25     16.16 o 
  -3   3  13      613.25      596.08     24.10 o 
  -2   3  13      413.60      375.93     18.31 o 
  -1   3  13      502.95      461.43     27.53 o 
   0   3  13       55.24       49.78      7.36 o 
   1   3  13      533.84      464.13     22.23 o 
   2   3  13      400.47      364.11     16.48 o 
   3   3  13      545.83      595.89     40.15 o 
   4   3  13       40.33       35.08     18.33 o 
   5   3  13        3.30        4.54     14.99 o 
  -5   4  13        5.88       -1.40     13.49 o 
  -4   4  13       11.45        8.84      9.27 o 
  -3   4  13      782.72      695.18     27.11 o 
  -2   4  13      310.82      320.54     16.09 o 
  -1   4  13       57.68       71.04      5.95 o 
   0   4  13      290.46      267.50     14.39 o 
   1   4  13       47.70       42.26      8.04 o 
   2   4  13      259.07      286.56     12.38 o 
   3   4  13      714.23      672.32     31.24 o 
   4   4  13        9.52        0.84     12.61 o 
   5   4  13        8.44        8.64     20.50 o 
  -5   5  13       18.87       20.22     14.44 o 
  -4   5  13       73.75       86.82     12.61 o 
  -3   5  13      114.68      118.64      9.56 o 
  -2   5  13       55.37       43.92      8.71 o 
  -1   5  13      682.34      708.27     30.75 o 
   0   5  13      206.54      204.20      9.79 o 
   1   5  13      638.07      682.14     23.62 o 
   2   5  13       57.34       52.73      5.82 o 
   3   5  13      117.27      107.96     16.47 o 
   4   5  13       63.05       92.67     10.90 o 
   5   5  13       19.10       22.55     16.13 o 
  -5   6  13       11.15       10.92     26.70 o 
  -4   6  13        3.32        4.49     21.09 o 
  -3   6  13      107.78      107.28     11.71 o 
  -2   6  13      286.41      292.23     15.48 o 
  -1   6  13       48.05       50.85      8.94 o 
   0   6  13      529.93      593.67     27.57 o 
   1   6  13       50.21       51.44      6.22 o 
   2   6  13      271.93      269.55     12.77 o 
   3   6  13      126.27      127.98     10.68 o 
   4   6  13        6.68       -0.33     10.16 o 
   5   6  13       12.37       11.03     12.16 o 
  -5   7  13        7.07       -2.60     14.53 o 
  -4   7  13       49.84       40.92     12.97 o 
  -3   7  13       90.38      104.01     10.05 o 
  -2   7  13      283.98      263.80     15.31 o 
  -1   7  13      415.59      454.32     21.01 o 
   0   7  13      400.03      389.16     20.41 o 
   1   7  13      353.18      348.45     17.09 o 
   2   7  13      273.62      269.60     12.70 o 
   3   7  13       92.03       85.43      9.93 o 
   4   7  13       56.91       63.95     11.01 o 
   5   7  13        6.26        7.93     12.60 o 
  -5   8  13       23.45       28.33     16.23 o 
  -4   8  13       12.52        1.89     12.75 o 
  -3   8  13        3.60       16.25     10.48 o 
  -2   8  13      154.78      156.25     12.36 o 
  -1   8  13      203.24      202.30     17.97 o 
   0   8  13      469.06      528.31     22.13 o 
   1   8  13      195.22      194.18     12.67 o 
   2   8  13      158.44      159.36      9.61 o 
   3   8  13        2.48       -4.33      9.10 o 
   4   8  13        8.53       21.42     10.87 o 
   5   8  13       19.21       25.75     13.47 o 
  -4   9  13       20.54        9.71     13.40 o 
  -3   9  13       25.05       21.63     14.52 o 
  -2   9  13        2.90       -9.51      9.51 o 
  -1   9  13      213.95      213.72     14.09 o 
   0   9  13      108.42      111.84      8.80 o 
   1   9  13      168.32      179.37     12.44 o 
   2   9  13        3.96        9.40      6.93 o 
   3   9  13       25.70       25.26      9.48 o 
   4   9  13       15.88       11.92     12.39 o 
  -4  10  13        2.82       23.85     14.63 o 
  -3  10  13       51.18       41.70     30.44 o 
  -2  10  13       55.61       81.43     14.35 o 
  -1  10  13       28.42       24.43     12.62 o 
   0  10  13      674.62      720.72     41.75 o 
   1  10  13       50.28       54.51     12.96 o 
   2  10  13       82.54      108.23      9.09 o 
   3  10  13       49.44       64.86     20.42 o 
   4  10  13        2.28        1.62     12.02 o 
  -4  11  13       13.62       22.28     15.41 o 
  -3  11  13       24.70       44.76     17.86 o 
  -2  11  13        7.75        8.56     21.57 o 
  -1  11  13      453.42      530.72     57.05 o 
   0  11  13      187.22      170.22     41.46 o 
   1  11  13      502.15      575.08     36.13 o 
   2  11  13        7.10       18.35     13.78 o 
   3  11  13       29.51       38.38     13.47 o 
   4  11  13       10.57       -0.48     24.21 o 
  -3  12  13        1.49        5.81     17.34 o 
  -2  12  13       42.87       40.08     13.79 o 
  -1  12  13      116.31       73.82     15.51 o 
   0  12  13      233.81      311.12     27.45 o 
   1  12  13       94.23      116.18     16.86 o 
   2  12  13       44.64       55.85     23.01 o 
   3  12  13        3.89        5.54     14.15 o 
  -3  13  13       11.12       15.88     18.20 o 
  -2  13  13        8.01       31.24     16.44 o 
  -1  13  13      152.73      203.66     25.88 o 
   0  13  13        5.00        6.43     16.16 o 
   1  13  13      140.73      186.97     19.83 o 
   2  13  13       11.34       20.37     23.49 o 
   3  13  13        8.08       -5.75     23.25 o 
  -3  14  13       23.45       24.38     19.48 o 
  -2  14  13       15.81       15.09     17.68 o 
  -1  14  13        9.69        9.75     17.78 o 
   0  14  13       16.39       18.76     17.30 o 
   1  14  13       11.74       18.37     30.44 o 
   2  14  13       15.18       30.20     23.97 o 
   3  14  13       26.29       -1.20     24.92 o 
  -2  15  13       19.76       14.15     18.88 o 
  -1  15  13        4.67      -18.29     18.29 o 
   0  15  13       87.50       82.52     18.83 o 
   1  15  13        4.86        5.22     16.69 o 
   2  15  13       18.61        2.87     26.61 o 
  -1  16  13       11.21        8.34     19.55 o 
   0  16  13        3.24       -4.49     19.05 o 
   1  16  13       12.56        1.46     19.06 o 
   0   0  14     2181.60     2060.28    102.67 o 
   1   0  14      231.18      244.20     10.51 o 
   2   0  14      263.15      281.59     11.65 o 
   3   0  14       63.57       75.05      8.67 o 
   4   0  14       53.70       64.82     11.64 o 
   5   0  14       39.50       58.16     21.04 o 
  -5   1  14        8.49        4.69     12.71 o 
  -4   1  14       33.67       37.42     11.28 o 
  -3   1  14       36.21       26.07      8.04 o 
  -2   1  14      131.23      126.20      8.56 o 
  -1   1  14     1007.19     1013.59     42.51 o 
   0   1  14       17.69       29.24      8.47 o 
   1   1  14      979.86      991.45     36.49 o 
   2   1  14      127.15      126.68      7.58 o 
   3   1  14       52.10       38.03      8.06 o 
   4   1  14       32.33       38.21     10.95 o 
   5   1  14        5.94       20.52     16.44 o 
  -5   2  14        0.57       11.03     13.27 o 
  -4   2  14      103.70      100.47     12.86 o 
  -3   2  14      572.33      585.92     22.97 o 
  -2   2  14      159.67      150.09     11.40 o 
  -1   2  14      401.66      396.44     23.97 o 
   0   2  14      107.64       53.46     14.50 o 
   1   2  14      346.41      360.36     19.05 o 
   2   2  14      164.16      152.14      9.60 o 
   3   2  14      496.60      485.63     27.05 o 
   4   2  14      116.69      110.92     16.13 o 
   5   2  14        1.19       10.08     15.83 o 
  -5   3  14       29.58       54.76     21.95 o 
  -4   3  14        4.66       12.11      9.48 o 
  -3   3  14      152.52      138.00     10.42 o 
  -2   3  14       29.56       29.36      7.32 o 
  -1   3  14      510.90      471.77     29.32 o 
   0   3  14      771.74      873.31     37.97 o 
   1   3  14      560.69      543.67     24.40 o 
   2   3  14       44.33       54.02      7.35 o 
   3   3  14      157.72      149.41     12.85 o 
   4   3  14        5.46        8.37     18.81 o 
   5   3  14       28.76       45.60     16.58 o 
  -5   4  14       13.91       25.82     21.94 o 
  -4   4  14       17.74       32.26      9.82 o 
  -3   4  14       21.67       21.18      8.11 o 
  -2   4  14      465.33      446.14     21.45 o 
  -1   4  14      436.28      459.49     18.72 o 
   0   4  14     1406.83     1328.89     56.07 o 
   1   4  14      442.06      469.38     22.74 o 
   2   4  14      438.83      416.45     19.01 o 
   3   4  14       30.22       24.71     11.73 o 
   4   4  14        9.57       28.73     14.56 o 
   5   4  14       13.83       27.23     16.50 o 
  -5   5  14        0.84       13.74     19.28 o 
  -4   5  14        8.63        0.50      9.63 o 
  -3   5  14       50.27       35.00      8.67 o 
  -2   5  14      166.12      156.08     11.24 o 
  -1   5  14      847.61      869.28     32.63 o 
   0   5  14      112.49      125.88     10.53 o 
   1   5  14      892.79      889.80     33.92 o 
   2   5  14      133.82      145.08      8.13 o 
   3   5  14       60.80       67.38      8.96 o 
   4   5  14        6.95        5.74     13.70 o 
   5   5  14        0.43      -15.59     16.13 o 
  -5   6  14        5.18       25.80     15.30 o 
  -4   6  14       89.52      100.20     23.79 o 
  -3   6  14      130.62      127.26      9.19 o 
  -2   6  14      115.95      136.18     17.41 o 
  -1   6  14      149.72      144.04     11.81 o 
   0   6  14     1518.38     1470.48     52.79 o 
   1   6  14       95.88       98.91      6.36 o 
   2   6  14      118.35      128.95      8.26 o 
   3   6  14      139.70      119.00     12.28 o 
   4   6  14       93.99       94.47     11.81 o 
   5   6  14        5.78       31.12     17.02 o 
  -5   7  14        4.73       22.05     19.83 o 
  -4   7  14        9.40        6.51     13.71 o 
  -3   7  14        6.11       12.13      9.16 o 
  -2   7  14      122.58      127.48     11.26 o 
  -1   7  14      259.17      244.53     14.53 o 
   0   7  14      562.92      570.36     27.84 o 
   1   7  14      231.22      230.69     10.49 o 
   2   7  14      109.07      128.97      9.49 o 
   3   7  14        5.00       18.80      8.68 o 
   4   7  14        9.20       -0.41     10.39 o 
   5   7  14        5.54       29.95     17.73 o 
  -4   8  14       34.46       54.97     14.11 o 
  -3   8  14       59.17       47.45      9.80 o 
  -2   8  14        8.52        7.53      9.79 o 
  -1   8  14      275.81      293.49     17.25 o 
   0   8  14      337.27      321.31     15.36 o 
   1   8  14      296.30      292.67     16.35 o 
   2   8  14       14.54       19.47      6.88 o 
   3   8  14       65.10       63.01      9.85 o 
   4   8  14       26.41       45.44     11.50 o 
  -4   9  14        3.53        2.26     14.24 o 
  -3   9  14       31.83       33.55     12.28 o 
  -2   9  14      275.08      299.28     17.38 o 
  -1   9  14      358.86      343.41     19.56 o 
   0   9  14       26.07       28.39      9.92 o 
   1   9  14      368.37      350.11     18.81 o 
   2   9  14      284.63      276.86     13.92 o 
   3   9  14       34.67       60.90     10.38 o 
   4   9  14        2.60       -6.52     15.49 o 
  -4  10  14       14.92       14.95     14.66 o 
  -3  10  14       48.92       60.26     17.23 o 
  -2  10  14       43.88       32.40     13.72 o 
  -1  10  14       92.51       86.93     14.92 o 
   0  10  14      116.58      100.22     14.75 o 
   1  10  14       96.47      100.50     15.40 o 
   2  10  14       44.66       37.37      9.37 o 
   3  10  14       41.36       33.79     10.71 o 
   4  10  14       20.84       25.06     22.41 o 
  -4  11  14        4.64       -1.87     14.81 o 
  -3  11  14        7.24       12.06     16.42 o 
  -2  11  14       40.65       46.32     15.38 o 
  -1  11  14      106.02      100.99     16.45 o 
   0  11  14        8.40        3.94     13.30 o 
   1  11  14      118.18      122.36     19.29 o 
   2  11  14       63.53       72.09     10.81 o 
   3  11  14        6.75      -11.74     22.53 o 
   4  11  14        3.57       -4.56     24.21 o 
  -3  12  14       35.74       38.70     17.20 o 
  -2  12  14       38.05       46.01     24.09 o 
  -1  12  14       81.93       66.02     16.35 o 
   0  12  14        1.29       -2.55     15.34 o 
   1  12  14       57.31       52.58     16.01 o 
   2  12  14       28.53        6.47     22.77 o 
   3  12  14       41.19       40.51     25.16 o 
  -3  13  14        1.33        4.19     26.85 o 
  -2  13  14      103.33       74.06     18.34 o 
  -1  13  14        4.18       22.02     16.89 o 
   0  13  14       87.20       71.98     18.02 o 
   1  13  14        1.35       -9.44     16.54 o 
   2  13  14       97.65      103.78     25.40 o 
   3  13  14        2.06        1.44     23.97 o 
  -2  14  14        4.01       -0.98     18.12 o 
  -1  14  14       17.94       -4.16     20.74 o 
   0  14  14        0.18      -10.17     16.65 o 
   1  14  14       24.82       -0.90     17.37 o 
   2  14  14        6.13       28.52     24.92 o 
  -2  15  14       40.92       48.97     24.57 o 
  -1  15  14        1.55      -25.76     25.76 o 
   0  15  14       11.94       14.94     19.07 o 
   1  15  14        2.32       -7.92     22.17 o 
   2  15  14       39.53       56.57     26.85 o 
   0  16  14        0.06        1.86     19.15 o 
   1   0  15        0.73        1.84      3.53 o 
   2   0  15      411.11      380.09     15.13 o 
   3   0  15       24.00       16.08      8.20 o 
   4   0  15      184.16      189.13     14.84 o 
   5   0  15       42.31       52.28     15.83 o 
  -5   1  15        0.64       17.19     18.68 o 
  -4   1  15       24.69       42.04     11.58 o 
  -3   1  15      669.46      647.99     24.99 o 
  -2   1  15      109.78      123.07      6.77 o 
  -1   1  15      467.95      471.52     21.02 o 
   0   1  15        0.25       -8.46      8.46 o 
   1   1  15      387.11      377.84     16.59 o 
   2   1  15      105.99       99.52      7.55 o 
   3   1  15      573.43      546.38     24.11 o 
   4   1  15       25.96       30.66     11.18 o 
   5   1  15        0.44       -6.52     16.31 o 
  -5   2  15       26.73       55.21     17.31 o 
  -4   2  15       12.92       10.28      9.72 o 
  -3   2  15       91.85       83.88      9.31 o 
  -2   2  15     1911.32     1937.46     79.43 o 
  -1   2  15      112.90      121.06      8.91 o 
   0   2  15        0.36        9.41      9.24 o 
   1   2  15      123.17      130.47     10.48 o 
   2   2  15     1920.12     1909.52     70.42 o 
   3   2  15       85.05       81.81     11.64 o 
   4   2  15       11.02       16.02     13.68 o 
   5   2  15       31.37       49.57     17.31 o 
  -5   3  15        7.64       13.17     15.08 o 
  -4   3  15        1.02       16.83     11.28 o 
  -3   3  15      115.37      105.55     10.26 o 
  -2   3  15       34.47       34.46      7.93 o 
  -1   3  15      197.55      191.73     15.17 o 
   0   3  15      186.43      177.27     15.73 o 
   1   3  15      231.71      191.65     12.36 o 
   2   3  15       52.57       68.84      8.23 o 
   3   3  15      163.67      181.02     13.46 o 
   4   3  15        4.34        6.03     13.70 o 
   5   3  15        8.56       -1.99     16.65 o 
  -5   4  15        8.92       28.07     17.80 o 
  -4   4  15       83.83       74.89     14.08 o 
  -3   4  15       55.30       62.08      8.99 o 
  -2   4  15      272.63      266.46     15.78 o 
  -1   4  15      198.38      222.38     13.64 o 
   0   4  15      158.04      150.48     11.23 o 
   1   4  15      233.79      241.04     14.73 o 
   2   4  15      363.02      364.06     16.12 o 
   3   4  15       58.50       40.59     13.30 o 
   4   4  15       76.80       74.44     15.43 o 
   5   4  15        7.78       16.10     26.97 o 
  -5   5  15        4.41       26.62     36.89 o 
  -4   5  15       30.07       26.77     15.47 o 
  -3   5  15        7.51        7.08      8.66 o 
  -2   5  15       28.23       17.07      9.03 o 
  -1   5  15      172.50      174.80      9.90 o 
   0   5  15      784.33      934.72     40.86 o 
   1   5  15      185.03      167.80     12.40 o 
   2   5  15       15.74        9.18      7.84 o 
   3   5  15       10.50       31.23     15.10 o 
   4   5  15       28.63       19.65     14.78 o 
   5   5  15        3.72        9.50     17.15 o 
  -5   6  15       13.05       10.52     15.13 o 
  -4   6  15        1.65        1.85     14.05 o 
  -3   6  15        9.54        4.58      7.81 o 
  -2   6  15      134.56      147.55     11.57 o 
  -1   6  15      413.47      449.52     22.90 o 
   0   6  15      306.77      296.08     16.84 o 
   1   6  15      400.52      425.77     19.22 o 
   2   6  15      122.89      128.15      7.96 o 
   3   6  15       12.20       11.21      8.50 o 
   4   6  15        0.03       -8.75     14.84 o 
   5   6  15       15.14        1.71     17.74 o 
  -4   7  15        3.80      -11.81     16.29 o 
  -3   7  15       27.81       41.28      9.72 o 
  -2   7  15      197.86      217.00     21.96 o 
  -1   7  15      107.70      102.73     14.37 o 
   0   7  15      882.99      873.45     38.95 o 
   1   7  15      139.09      148.13      7.95 o 
   2   7  15      183.64      169.94     10.09 o 
   3   7  15       31.98       39.25     11.54 o 
   4   7  15        2.99      -14.80     14.80 o 
  -4   8  15       27.27       34.47     14.30 o 
  -3   8  15        7.49       12.39     11.11 o 
  -2   8  15      146.85      172.06     13.67 o 
  -1   8  15      378.26      385.75     19.92 o 
   0   8  15       67.91       47.56     10.64 o 
   1   8  15      345.56      346.89     16.84 o 
   2   8  15      146.78      171.94     11.28 o 
   3   8  15        6.64        5.01      9.11 o 
   4   8  15       30.86       41.42     15.99 o 
  -4   9  15       18.28       10.24     14.32 o 
  -3   9  15       54.72       58.49     13.24 o 
  -2   9  15       57.36       64.89     12.78 o 
  -1   9  15      109.44      132.96     13.24 o 
   0   9  15       17.63        6.49      6.84 o 
   1   9  15      106.40      128.44     10.96 o 
   2   9  15       71.70       75.87      8.27 o 
   3   9  15       59.11       48.68     14.38 o 
   4   9  15       25.37       15.34     16.44 o 
  -4  10  15       15.28       32.08     15.11 o 
  -3  10  15       13.39        3.24     19.77 o 
  -2  10  15       58.18       44.31     14.82 o 
  -1  10  15       47.34       47.32     15.17 o 
   0  10  15       30.85       48.30     14.20 o 
   1  10  15       35.45       38.31     41.70 o 
   2  10  15       44.43       61.70     15.06 o 
   3  10  15       12.51      -11.98     20.37 o 
   4  10  15       14.52       17.02     24.45 o 
  -3  11  15        0.17       17.78     17.87 o 
  -2  11  15       78.58       56.69     15.48 o 
  -1  11  15        8.47       13.03     14.47 o 
   0  11  15      198.78      218.07     19.99 o 
   1  11  15        7.08       -8.82     13.96 o 
   2  11  15       69.02       83.88     23.73 o 
   3  11  15        0.94      -23.01     23.01 o 
  -3  12  15        6.87       14.40     18.37 o 
  -2  12  15       10.12        1.20     22.29 o 
  -1  12  15      112.94      131.76     33.92 o 
   0  12  15        0.13      -15.67     15.67 o 
   1  12  15      140.82      195.23     29.60 o 
   2  12  15        7.47       -0.24     22.77 o 
   3  12  15        5.88       -1.67     24.68 o 
  -3  13  15       10.41       -1.30     19.32 o 
  -2  13  15       24.22       13.35     17.54 o 
  -1  13  15        4.53       11.10     17.12 o 
   0  13  15      157.37      188.73     20.72 o 
   1  13  15        5.58        3.29     16.86 o 
   2  13  15       22.38       19.17     23.25 o 
   3  13  15        9.70       31.16     26.61 o 
  -2  14  15       10.06       19.58     19.00 o 
  -1  14  15       47.17       46.46     19.19 o 
   0  14  15        6.37        5.93     17.70 o 
   1  14  15       48.54       18.26     23.97 o 
   2  14  15       10.12      -24.92     24.92 o 
  -1  15  15        2.20      -18.11     18.92 o 
   0  15  15       46.24       52.53     21.93 o 
   1  15  15        2.83       -0.85     18.43 o 
   0   0  16     2117.34     2241.98    163.46 o 
   1   0  16      171.02      155.59      7.73 o 
   2   0  16      140.04      149.82      8.61 o 
   3   0  16       42.35       36.36      8.53 o 
   4   0  16       45.21       36.09     19.00 o 
   5   0  16        7.96       29.33     14.32 o 
  -5   1  16        3.04        9.66     14.33 o 
  -4   1  16       81.76       77.90     12.21 o 
  -3   1  16       16.77       30.39      8.57 o 
  -2   1  16        2.41        3.90      6.60 o 
  -1   1  16      476.52      510.20     23.66 o 
   0   1  16       33.24       32.23      9.83 o 
   1   1  16      466.38      522.20     20.73 o 
   2   1  16        4.76       -3.09      6.04 o 
   3   1  16       17.19       26.00      8.62 o 
   4   1  16       67.47       69.89     12.36 o 
   5   1  16        4.43       45.47     44.82 o 
  -5   2  16       17.31       34.80     14.99 o 
  -4   2  16        6.48       11.34     10.19 o 
  -3   2  16       45.92       37.76      8.87 o 
  -2   2  16      692.29      761.43     33.81 o 
  -1   2  16      207.31      191.18     11.66 o 
   0   2  16      442.94      447.49     27.40 o 
   1   2  16      216.13      210.34     13.26 o 
   2   2  16      739.87      775.40     30.56 o 
   3   2  16       42.32       45.09     10.96 o 
   4   2  16        7.20       18.85     20.37 o 
   5   2  16       18.31       64.51     18.00 o 
  -5   3  16       10.48       18.30     15.17 o 
  -4   3  16       12.99       13.02     20.66 o 
  -3   3  16       26.06       17.26      8.79 o 
  -2   3  16       99.86       88.45      9.22 o 
  -1   3  16      349.82      386.72     44.35 o 
   0   3  16      656.14      639.08     29.52 o 
   1   3  16      384.64      412.44     21.49 o 
   2   3  16       68.30       67.07      8.86 o 
   3   3  16       26.23       20.86     11.25 o 
   4   3  16       23.17       21.18     15.16 o 
   5   3  16        8.49       25.47     17.61 o 
  -5   4  16       13.10       10.04     14.64 o 
  -4   4  16       49.79       51.00     11.09 o 
  -3   4  16      234.90      204.24     12.67 o 
  -2   4  16        2.48        5.88      8.08 o 
  -1   4  16      389.51      366.61     26.69 o 
   0   4  16      758.74      793.03     35.77 o 
   1   4  16      393.92      392.89     20.47 o 
   2   4  16        0.42        1.58      7.99 o 
   3   4  16      225.28      215.48     22.05 o 
   4   4  16       39.45       29.13     15.55 o 
   5   4  16       15.58       43.25     21.22 o 
  -5   5  16        6.69       15.50     15.30 o 
  -4   5  16        3.66        9.48     18.82 o 
  -3   5  16       10.97        5.77      9.01 o 
  -2   5  16      311.28      316.08     17.84 o 
  -1   5  16      363.97      364.74     22.76 o 
   0   5  16      128.03      104.09     10.85 o 
   1   5  16      376.45      384.55     20.65 o 
   2   5  16      300.08      293.48     15.18 o 
   3   5  16       11.92       28.18     13.60 o 
   4   5  16        4.93        2.20     15.70 o 
   5   5  16        4.32       25.47     18.02 o 
  -4   6  16       32.34       36.14     13.53 o 
  -3   6  16       41.84       37.72      8.46 o 
  -2   6  16       62.67       59.93     10.30 o 
  -1   6  16      383.46      373.44     19.54 o 
   0   6  16      119.77      130.04     12.27 o 
   1   6  16      354.82      358.92     16.97 o 
   2   6  16       80.71       80.82      9.63 o 
   3   6  16       56.63       52.13     14.23 o 
   4   6  16       39.49       51.49     16.57 o 
  -4   7  16       56.26       53.14     14.58 o 
  -3   7  16        7.20        3.92      9.58 o 
  -2   7  16       72.97       48.45     11.04 o 
  -1   7  16       20.48       18.03     12.38 o 
   0   7  16      104.88       73.56     11.07 o 
   1   7  16       18.73       21.92      8.37 o 
   2   7  16       88.52      102.40     11.15 o 
   3   7  16        6.11        5.30     13.30 o 
   4   7  16       59.69       71.38     17.02 o 
  -4   8  16        4.44       12.26     15.38 o 
  -3   8  16       99.78       83.14     11.41 o 
  -2   8  16       31.57       34.89     16.13 o 
  -1   8  16        1.69       -4.89     10.24 o 
   0   8  16      126.19      135.44     13.28 o 
   1   8  16        7.56        2.10      8.22 o 
   2   8  16       25.34       21.45      9.82 o 
   3   8  16       90.69       97.53     16.01 o 
   4   8  16        3.89       -4.10     16.01 o 
  -4   9  16       12.19       -6.03     14.70 o 
  -3   9  16        2.08       -5.88     13.05 o 
  -2   9  16      185.03      203.98     15.23 o 
  -1   9  16       59.39       61.26     11.89 o 
   0   9  16       88.47       72.52     12.40 o 
   1   9  16       53.58       63.34     11.31 o 
   2   9  16      164.23      163.32     14.06 o 
   3   9  16        3.04        8.02     15.70 o 
   4   9  16        8.82       -3.36     16.61 o 
  -4  10  16        4.25       -3.34     15.05 o 
  -3  10  16       17.58       18.77     19.65 o 
  -2  10  16       36.39       27.91     12.39 o 
  -1  10  16       52.89       63.93     12.61 o 
   0  10  16       29.09       16.54     14.23 o 
   1  10  16       59.38       41.13     14.85 o 
   2  10  16       36.44       35.03     15.25 o 
   3  10  16       17.27       18.45     21.81 o 
   4  10  16        3.23       36.19     25.64 o 
  -3  11  16        0.77       -9.98     18.04 o 
  -2  11  16       34.82       37.39     23.49 o 
  -1  11  16       15.17       21.92     15.93 o 
   0  11  16      192.57      156.75     19.48 o 
   1  11  16       22.56       10.03     24.80 o 
   2  11  16       37.80       21.81     23.01 o 
   3  11  16        0.40       15.82     24.68 o 
  -3  12  16       33.47       11.06     19.14 o 
  -2  12  16       13.27        2.15     23.49 o 
  -1  12  16      101.62       83.01     18.39 o 
   0  12  16        1.14       -0.65     15.59 o 
   1  12  16      111.37      135.59     19.13 o 
   2  12  16        7.15       16.30     24.68 o 
   3  12  16       35.87       70.94     26.85 o 
  -2  13  16       32.57       36.62     19.36 o 
  -1  13  16        8.35       12.38     21.69 o 
   0  13  16       71.66       95.46     19.54 o 
   1  13  16        9.92       10.10     17.88 o 
   2  13  16       25.19       35.47     26.12 o 
  -2  14  16        6.70       37.66     19.22 o 
  -1  14  16       39.05       54.47     18.77 o 
   0  14  16       20.62       13.82     18.56 o 
   1  14  16       38.65       40.37     18.34 o 
   2  14  16        8.31      -15.10     26.85 o 
  -1  15  16        3.79       51.29     29.96 o 
   0  15  16        1.31      -24.92     24.92 o 
   1  15  16        5.75      -14.06     19.40 o 
   1   0  17      807.00      827.81     35.88 o 
   2   0  17      145.73      141.81     15.05 o 
   3   0  17       10.95       15.47      8.69 o 
   4   0  17        6.87       17.47     12.02 o 
   5   0  17       26.54       29.96     14.68 o 
  -5   1  17        6.68       18.50     19.27 o 
  -4   1  17       90.32       62.30     11.97 o 
  -3   1  17      116.50      105.79     10.18 o 
  -2   1  17      217.82      205.81     16.30 o 
  -1   1  17       12.01       14.65      7.06 o 
   0   1  17        2.60        5.90     10.17 o 
   1   1  17        4.78       -1.00      5.50 o 
   2   1  17      126.16      109.13      8.27 o 
   3   1  17       96.80       84.47     10.17 o 
   4   1  17       96.47       94.70     32.48 o 
   5   1  17        4.62       11.21     18.00 o 
  -5   2  17       16.31       41.46     24.91 o 
  -4   2  17        3.12       12.72     10.95 o 
  -3   2  17      132.07      124.43     11.09 o 
  -2   2  17      213.65      209.25     12.46 o 
  -1   2  17       77.69       72.99      8.00 o 
   0   2  17       23.10       23.59     10.93 o 
   1   2  17       64.86       54.12      9.81 o 
   2   2  17      173.41      176.09     11.90 o 
   3   2  17      150.15      180.82     19.62 o 
   4   2  17        0.22        0.03     16.42 o 
   5   2  17       18.42       45.18     22.65 o 
  -5   3  17        1.80       21.50     18.34 o 
  -4   3  17       34.89       36.67     11.25 o 
  -3   3  17       83.56       86.92     10.33 o 
  -2   3  17      529.90      526.25     26.13 o 
  -1   3  17       31.42       38.32     12.10 o 
   0   3  17      138.63      156.33     12.31 o 
   1   3  17       34.19       21.80     10.23 o 
   2   3  17      453.67      414.62     20.25 o 
   3   3  17      104.05       84.30     12.69 o 
   4   3  17       40.54       59.39     16.40 o 
   5   3  17        3.58        3.74     18.56 o 
  -5   4  17        2.96       35.40     14.97 o 
  -4   4  17      116.85      111.43     12.20 o 
  -3   4  17      118.28      113.40     10.64 o 
  -2   4  17       46.33       44.42      8.81 o 
  -1   4  17      201.18      187.36     13.01 o 
   0   4  17        1.91       -0.53      9.09 o 
   1   4  17      156.13      134.21     12.42 o 
   2   4  17       50.12       51.14      8.90 o 
   3   4  17       93.95       79.82     13.07 o 
   4   4  17      128.01      128.34     18.36 o 
   5   4  17        1.65        8.70     18.30 o 
  -4   5  17       35.38       22.10     10.96 o 
  -3   5  17       95.92      103.94      9.74 o 
  -2   5  17      404.26      426.31     20.30 o 
  -1   5  17      102.41      110.02     11.54 o 
   0   5  17       57.78       68.71     10.72 o 
   1   5  17      125.61      115.42     11.80 o 
   2   5  17      435.00      450.34     20.38 o 
   3   5  17       84.94       93.50     20.01 o 
   4   5  17       31.90       26.91     24.68 o 
  -4   6  17        9.65       29.70     13.87 o 
  -3   6  17       97.02       97.19      9.85 o 
  -2   6  17       21.97        5.05     10.39 o 
  -1   6  17      215.06      215.09     15.02 o 
   0   6  17      182.48      174.45     13.47 o 
   1   6  17      209.19      223.54     12.95 o 
   2   6  17       20.52       17.52      9.66 o 
   3   6  17      115.25      107.87     16.36 o 
   4   6  17        4.59       35.73     16.69 o 
  -4   7  17       15.92       15.46     14.00 o 
  -3   7  17       41.01       28.47     11.66 o 
  -2   7  17       76.07       86.60     18.72 o 
  -1   7  17       90.22       85.38     12.37 o 
   0   7  17      104.05      140.39     14.50 o 
   1   7  17       94.61       96.06      9.81 o 
   2   7  17       77.93       86.77     11.41 o 
   3   7  17       33.21       31.36     14.32 o 
   4   7  17       14.43       17.84     16.94 o 
  -4   8  17        5.66       11.69     27.78 o 
  -3   8  17       23.39        6.25     16.81 o 
  -2   8  17       14.11        8.40     11.35 o 
  -1   8  17       64.68       79.34     14.12 o 
   0   8  17        8.91        8.49     11.35 o 
   1   8  17       75.48       95.16     10.17 o 
   2   8  17       16.01       27.31     10.80 o 
   3   8  17       14.18       31.94     15.23 o 
   4   8  17        4.19       -5.67     16.95 o 
  -4   9  17        6.74       19.98     15.27 o 
  -3   9  17       29.34       13.19     11.19 o 
  -2   9  17       81.51       84.10     13.68 o 
  -1   9  17       52.51       32.58     12.40 o 
   0   9  17      126.80      156.16     14.89 o 
   1   9  17       56.56       68.11     18.69 o 
   2   9  17       82.66      112.66     12.57 o 
   3   9  17       29.19       10.80     15.16 o 
   4   9  17        7.61       23.13     17.79 o 
  -3  10  17       21.05       29.32     29.60 o 
  -2  10  17        2.65        7.69     19.17 o 
  -1  10  17      217.72      254.77     18.52 o 
   0  10  17      223.52      250.54     28.40 o 
   1  10  17      228.32      256.23     22.37 o 
   2  10  17        1.75       26.12     22.77 o 
   3  10  17       25.70       23.73     22.77 o 
  -3  11  17        4.80        0.97     19.05 o 
  -2  11  17       23.78       53.93     24.92 o 
  -1  11  17       20.89        1.19     15.42 o 
   0  11  17      232.31      256.09     22.96 o 
   1  11  17       22.56       -3.54     32.72 o 
   2  11  17       26.54       61.11     24.92 o 
   3  11  17        1.80       17.74     25.40 o 
  -3  12  17       21.54       14.30     19.65 o 
  -2  12  17        9.64      -13.66     25.64 o 
  -1  12  17       28.39       28.52     23.25 o 
   0  12  17       56.76       65.98     18.47 o 
   1  12  17       26.07       -0.26     16.36 o 
   2  12  17       11.47        1.67     24.68 o 
   3  12  17       18.15       18.45     26.61 o 
  -2  13  17       19.22        4.31     20.62 o 
  -1  13  17       35.47       41.89     19.14 o 
   0  13  17       20.25       31.11     33.56 o 
   1  13  17       30.40       57.09     18.64 o 
   2  13  17       24.98       10.55     26.85 o 
  -1  14  17       33.81       72.69     22.77 o 
   0  14  17       28.01        9.03     19.23 o 
   1  14  17       27.93       54.29     28.16 o 
   0   0  18        4.19        0.48     14.38 o 
   1   0  18      101.81      117.46     10.85 o 
   2   0  18       19.85        4.60      7.16 o 
   3   0  18       22.84        8.40      8.85 o 
   4   0  18       24.70       12.70     10.94 o 
   5   0  18        3.77       17.84     19.23 o 
  -5   1  18        0.17        4.42     15.04 o 
  -4   1  18      102.10      118.04     12.86 o 
  -3   1  18       78.66       92.45     10.31 o 
  -2   1  18       70.01       66.75      8.57 o 
  -1   1  18       23.02       32.82      7.23 o 
   0   1  18      628.50      660.22     29.60 o 
   1   1  18       36.72       32.80      9.49 o 
   2   1  18       52.84       39.94      7.01 o 
   3   1  18       84.28       99.15     10.55 o 
   4   1  18      136.19      135.77     18.65 o 
   5   1  18        0.30       16.20     25.76 o 
  -5   2  18        1.94       20.89     15.67 o 
  -4   2  18       32.15       37.46     11.21 o 
  -3   2  18       16.69       10.69      9.22 o 
  -2   2  18      193.97      189.83     12.44 o 
  -1   2  18      182.84      177.47     11.71 o 
   0   2  18       23.66       26.85     11.39 o 
   1   2  18      218.01      200.01     13.71 o 
   2   2  18      167.91      154.70     11.68 o 
   3   2  18       17.46       11.40     12.27 o 
   4   2  18       30.98       33.35     16.98 o 
   5   2  18        4.57       21.62     19.28 o 
  -4   3  18      150.59      130.39     13.06 o 
  -3   3  18        6.60        3.48      9.39 o 
  -2   3  18       98.96       93.59     10.22 o 
  -1   3  18      557.34      647.11     35.39 o 
   0   3  18      789.00      818.64     36.77 o 
   1   3  18      514.24      558.60     28.96 o 
   2   3  18       86.16       81.14      9.90 o 
   3   3  18       11.31       13.72     11.88 o 
   4   3  18      146.41      138.44     19.52 o 
  -4   4  18        7.63       16.60     18.60 o 
  -3   4  18       20.56       18.59      9.56 o 
  -2   4  18       63.69       68.09      9.87 o 
  -1   4  18      127.74      126.61     12.01 o 
   0   4  18        9.77        4.51      9.77 o 
   1   4  18      112.59      112.44     12.32 o 
   2   4  18       67.59       67.75      9.76 o 
   3   4  18       20.42       11.74     11.67 o 
   4   4  18        5.72       10.86     16.47 o 
  -4   5  18       22.57       27.44     13.72 o 
  -3   5  18       75.61       70.38     11.58 o 
  -2   5  18      201.06      191.85     12.02 o 
  -1   5  18       53.38       50.86     10.61 o 
   0   5  18      200.84      163.48     13.46 o 
   1   5  18       77.35       60.75     11.27 o 
   2   5  18      227.63      203.51     13.04 o 
   3   5  18       70.08       67.25     15.67 o 
   4   5  18       20.12       24.02     28.76 o 
  -4   6  18        1.14        7.26     14.04 o 
  -3   6  18       30.07       31.65     10.17 o 
  -2   6  18       69.25       82.44     11.97 o 
  -1   6  18      298.23      248.25     16.26 o 
   0   6  18        2.49        4.66     11.89 o 
   1   6  18      250.51      251.14     14.17 o 
   2   6  18       76.41       74.07     10.16 o 
   3   6  18       34.89       21.54     15.08 o 
   4   6  18        0.87        1.99     16.79 o 
  -4   7  18       10.84      -10.65     14.20 o 
  -3   7  18       23.15       21.28     10.54 o 
  -2   7  18       16.13       -3.87     11.64 o 
  -1   7  18       62.70       70.17     12.07 o 
   0   7  18      195.47      163.45     14.37 o 
   1   7  18       67.34       69.78      9.83 o 
   2   7  18        7.89       11.77      9.70 o 
   3   7  18       15.57       14.52     19.41 o 
   4   7  18        8.71        0.15     17.43 o 
  -4   8  18        8.44       13.31     15.37 o 
  -3   8  18       14.92       19.32     11.42 o 
  -2   8  18       12.00       14.91     11.85 o 
  -1   8  18      113.20      105.91     14.17 o 
   0   8  18       13.61       17.50     12.21 o 
   1   8  18      147.65      155.45     11.83 o 
   2   8  18        5.99       15.37     11.01 o 
   3   8  18        9.38        9.59     15.74 o 
   4   8  18        6.87       15.62     18.20 o 
  -3   9  18       22.11       29.37     12.13 o 
  -2   9  18       28.75       28.54     12.67 o 
  -1   9  18       89.73      110.52     14.27 o 
   0   9  18      239.37      269.76     18.96 o 
   1   9  18       91.75       97.94     17.50 o 
   2   9  18       34.87        1.20     23.01 o 
   3   9  18       22.88       16.30     24.45 o 
  -3  10  18       28.68       19.13     18.93 o 
  -2  10  18       82.65      106.85     28.04 o 
  -1  10  18        9.35        1.98     13.49 o 
   0  10  18      148.78      140.79     18.80 o 
   1  10  18       10.88        2.59     14.87 o 
   2  10  18       99.80      105.22     25.40 o 
   3  10  18       32.40       25.64     24.21 o 
  -3  11  18       26.29       46.77     26.73 o 
  -2  11  18        4.52       17.50     25.16 o 
  -1  11  18       43.56       59.28     24.68 o 
   0  11  18       57.88       48.24     17.15 o 
   1  11  18       30.60       34.07     17.17 o 
   2  11  18        8.02      -24.21     24.21 o 
   3  11  18       29.18       29.72     26.61 o 
  -2  12  18       81.88       73.11     29.00 o 
  -1  12  18       40.25       27.82     34.99 o 
   0  12  18        8.28        5.50     17.45 o 
   1  12  18       34.10       16.17     26.37 o 
   2  12  18       72.34       68.31     26.61 o 
  -2  13  18       13.88      -13.90     28.76 o 
  -1  13  18       35.41       55.63     19.73 o 
   0  13  18        0.54       -2.38     18.54 o 
   1  13  18       30.79       44.35     19.99 o 
   2  13  18       12.98       39.79     26.85 o 
  -1  14  18        7.31       37.59     20.85 o 
   0  14  18        6.38       -1.28     19.91 o 
   1  14  18        8.81      -19.99     19.99 o 
   1   0  19       44.63       41.78      7.07 o 
   2   0  19        0.43       -7.20      7.20 o 
   3   0  19       63.27       91.10     10.56 o 
   4   0  19        4.92       14.88     11.62 o 
  -4   1  19      139.35      144.95     13.47 o 
  -3   1  19        3.18        4.96      9.50 o 
  -2   1  19      304.00      309.32     15.26 o 
  -1   1  19      197.29      180.68     11.28 o 
   0   1  19        1.87        9.82      5.49 o 
   1   1  19      157.99      153.89     19.55 o 
   2   1  19      329.08      319.66     13.87 o 
   3   1  19        3.74        1.06     12.49 o 
   4   1  19      139.73      140.36     29.00 o 
  -4   2  19       35.51       44.72     11.71 o 
  -3   2  19       91.54       97.27     10.77 o 
  -2   2  19       39.47       41.08      8.33 o 
  -1   2  19      192.37      194.42     12.52 o 
   0   2  19        0.48      -11.10     11.10 o 
   1   2  19      206.23      202.83     14.54 o 
   2   2  19       41.37       45.42      9.33 o 
   3   2  19       87.04      102.11     14.07 o 
   4   2  19       36.51       41.72     26.73 o 
  -4   3  19       26.56       30.52     11.65 o 
  -3   3  19        3.85       -9.55      9.55 o 
  -2   3  19      167.33      162.98     12.74 o 
  -1   3  19      340.54      372.39     19.56 o 
   0   3  19        2.96       12.96     13.33 o 
   1   3  19      370.32      392.91     21.83 o 
   2   3  19      192.28      194.51     12.86 o 
   3   3  19        3.76        5.63     12.34 o 
   4   3  19       18.00       16.89     17.33 o 
  -4   4  19        3.59       17.20     13.55 o 
  -3   4  19       94.32       77.81     11.03 o 
  -2   4  19       18.54       20.71      9.51 o 
  -1   4  19      225.15      242.22     16.44 o 
   0   4  19      124.08      139.60     21.11 o 
   1   4  19      240.62      263.93     16.97 o 
   2   4  19       32.95       23.62      9.67 o 
   3   4  19      100.09      112.78     14.37 o 
   4   4  19        2.55        8.87     16.76 o 
  -4   5  19       16.85       29.30     16.54 o 
  -3   5  19       14.46        5.18      8.94 o 
  -2   5  19       51.96       50.14      9.48 o 
  -1   5  19      122.55      144.06     13.73 o 
   0   5  19       70.79       60.36     11.53 o 
   1   5  19      147.13      175.08     14.30 o 
   2   5  19       52.47       65.02     10.41 o 
   3   5  19       16.56       28.28     15.55 o 
   4   5  19       22.45       27.12     37.15 o 
  -4   6  19       30.68       27.18     14.50 o 
  -3   6  19       22.63        8.51      9.23 o 
  -2   6  19       29.45       27.34     11.78 o 
  -1   6  19       10.90       21.21     11.09 o 
   0   6  19      132.74      147.97     14.06 o 
   1   6  19        6.09        9.37      9.50 o 
   2   6  19       27.34       22.99      9.92 o 
   3   6  19       17.12       38.11     15.93 o 
   4   6  19       29.28       24.17     18.24 o 
  -4   7  19        3.03        4.46     14.67 o 
  -3   7  19       10.05       -8.63     13.56 o 
  -2   7  19        8.13      -11.40     11.40 o 
  -1   7  19      173.19      157.64     14.88 o 
   0   7  19        8.83        5.02     12.12 o 
   1   7  19      138.55      150.52     12.22 o 
   2   7  19        3.40        7.92     10.08 o 
   3   7  19        8.72        3.24     15.93 o 
   4   7  19        4.79       -1.60     17.76 o 
  -4   8  19        5.70        2.30     17.85 o 
  -3   8  19       33.70       33.63     11.88 o 
  -2   8  19       68.07       64.43     13.12 o 
  -1   8  19       26.81       27.77     14.45 o 
   0   8  19      182.55      196.34     16.68 o 
   1   8  19       36.72       33.04     10.18 o 
   2   8  19       70.10       59.98     15.21 o 
   3   8  19       38.39       71.10     17.51 o 
   4   8  19        8.84      -17.50     25.16 o 
  -3   9  19       20.96        8.05     12.22 o 
  -2   9  19       38.89        7.67     16.78 o 
  -1   9  19       54.46       62.11     14.76 o 
   0   9  19        4.08       13.36     13.54 o 
   1   9  19       42.90       23.33     15.76 o 
   2   9  19       44.15       20.37     22.77 o 
   3   9  19       26.27       28.52     24.45 o 
  -3  10  19        9.02       -4.16     14.46 o 
  -2  10  19        8.20        2.35     18.05 o 
  -1  10  19       63.19       67.12     19.71 o 
   0  10  19      112.07      131.92     16.26 o 
   1  10  19       60.55       45.28     17.53 o 
   2  10  19        4.48        5.99     23.73 o 
   3  10  19        5.75       25.40     26.85 o 
  -3  11  19       12.87      -14.63     19.49 o 
  -2  11  19       14.14       37.63     27.81 o 
  -1  11  19       27.77       13.31     26.37 o 
   0  11  19        1.18       -8.53     16.19 o 
   1  11  19       26.26       40.51     17.63 o 
   2  11  19       12.11       38.35     25.88 o 
   3  11  19       10.45      -21.81     25.88 o 
  -2  12  19       11.45       -2.15     26.85 o 
  -1  12  19        2.09       -3.25     18.03 o 
   0  12  19       30.72        3.12     18.64 o 
   1  12  19        1.97       22.70     19.06 o 
   2  12  19        6.86      -18.93     27.33 o 
  -1  13  19       49.56       66.53     20.74 o 
   0  13  19        4.02       -8.23     19.00 o 
   1  13  19       52.04       45.96     20.40 o 
   0   0  20       53.16       31.16     17.74 o 
   1   0  20      231.28      248.26     14.32 o 
   2   0  20       19.14       14.15      7.99 o 
   3   0  20       11.73       15.18      9.53 o 
   4   0  20       80.99       75.12     12.44 o 
  -4   1  20        1.09        7.60     11.79 o 
  -3   1  20       30.42       23.66     10.07 o 
  -2   1  20       18.73       33.28      8.10 o 
  -1   1  20      170.31      164.18     11.40 o 
   0   1  20      157.33      218.98     19.17 o 
   1   1  20      161.66      145.15     13.78 o 
   2   1  20       25.92       20.51      9.46 o 
   3   1  20       26.68       11.86     12.70 o 
   4   1  20        1.01       -4.71     15.61 o 
  -4   2  20        4.48       18.26     11.70 o 
  -3   2  20        3.76       -2.67      9.47 o 
  -2   2  20       24.55       26.35      8.58 o 
  -1   2  20      224.84      243.66     14.50 o 
   0   2  20      186.80      175.44     17.08 o 
   1   2  20      172.08      197.55     20.69 o 
   2   2  20       23.26       24.89      9.93 o 
   3   2  20        4.97        4.45     12.98 o 
   4   2  20        3.74       21.88     18.13 o 
  -4   3  20       18.94       24.73     11.76 o 
  -3   3  20       17.58       15.96     10.23 o 
  -2   3  20       61.55       92.06     10.80 o 
  -1   3  20      118.76      125.01     10.87 o 
   0   3  20      119.80      146.10     13.48 o 
   1   3  20      160.11      157.88     13.77 o 
   2   3  20       63.58       70.36     10.76 o 
   3   3  20       21.62       27.46     12.85 o 
   4   3  20       15.53       29.55     18.42 o 
  -4   4  20       36.10       42.09     14.58 o 
  -3   4  20        2.44       -0.55     10.35 o 
  -2   4  20       62.91       65.70     10.77 o 
  -1   4  20      284.64      309.61     19.27 o 
   0   4  20       44.58       36.75     12.46 o 
   1   4  20      322.33      346.39     19.76 o 
   2   4  20       61.41       55.31     11.76 o 
   3   4  20        1.40       16.77     13.43 o 
   4   4  20       30.56       45.29     38.71 o 
  -4   5  20        2.08        3.41     14.12 o 
  -3   5  20       49.54       41.72      9.70 o 
  -2   5  20       31.17       40.52      9.38 o 
  -1   5  20      170.98      150.52     14.58 o 
   0   5  20      115.75      105.20     13.01 o 
   1   5  20      146.32      150.63     14.48 o 
   2   5  20       46.80       37.96     10.83 o 
   3   5  20       46.85       38.04     13.82 o 
   4   5  20        1.58        2.71     18.05 o 
  -4   6  20       13.85       54.59     17.07 o 
  -3   6  20        4.62       -9.63      9.63 o 
  -2   6  20       87.85       78.61     10.69 o 
  -1   6  20       31.22       44.91     12.30 o 
   0   6  20      134.15      107.13     13.70 o 
   1   6  20       50.51       67.14     10.76 o 
   2   6  20       82.28       93.12     11.84 o 
   3   6  20        4.67       13.67     16.18 o 
   4   6  20       17.85       15.05     18.87 o 
  -4   7  20        2.38      -16.91     18.20 o 
  -3   7  20       17.21       -7.37     14.64 o 
  -2   7  20       53.60       52.85     12.74 o 
  -1   7  20       50.64       48.60     13.26 o 
   0   7  20       18.77       -1.49     12.08 o 
   1   7  20       28.11       30.53     10.16 o 
   2   7  20       47.97       35.19     12.89 o 
   3   7  20       27.46       28.53     16.76 o 
  -3   8  20        5.38       12.25     11.96 o 
  -2   8  20       48.48       24.99     17.20 o 
  -1   8  20       96.57      121.10     14.79 o 
   0   8  20       51.69       21.63     13.02 o 
   1   8  20       84.78       87.38     11.82 o 
   2   8  20       42.08       68.33     15.90 o 
   3   8  20        7.32       14.50     17.11 o 
  -3   9  20       31.62       42.46     12.68 o 
  -2   9  20        6.25        2.44     16.95 o 
  -1   9  20       58.32       49.11     14.32 o 
   0   9  20       49.17       38.51     14.29 o 
   1   9  20       69.83       74.90     15.16 o 
   2   9  20        3.95        6.71     23.01 o 
   3   9  20       25.88       24.92     26.85 o 
  -3  10  20        7.26       -2.54     15.06 o 
  -2  10  20       11.95       28.60     18.63 o 
  -1  10  20        2.95       -1.03     14.55 o 
   0  10  20        4.48       -5.03     14.05 o 
   1  10  20        1.37      -15.04     17.10 o 
   2  10  20        6.96       34.52     27.09 o 
   3  10  20        7.50       23.25     28.04 o 
  -2  11  20        1.35      -27.33     27.33 o 
  -1  11  20       29.46       43.27     19.26 o 
   0  11  20       11.79       -6.06     18.13 o 
   1  11  20       28.20       11.03     26.49 o 
   2  11  20        4.05        3.36     27.57 o 
  -2  12  20       19.54        7.91     29.96 o 
  -1  12  20        9.62       -2.82     18.47 o 
   0  12  20       29.50       52.76     20.16 o 
   1  12  20       11.62        0.88     31.04 o 
   2  12  20       20.97       -1.20     27.33 o 
   0  13  20        4.11        7.78     22.89 o 
   1   0  21        7.61        9.38     12.70 o 
   2   0  21       73.38       71.87      8.98 o 
   3   0  21        2.35       14.44     10.24 o 
   4   0  21        0.19        3.25     11.72 o 
  -4   1  21        6.13        2.96     12.25 o 
  -3   1  21       27.82       -6.32      9.81 o 
  -2   1  21       20.68       26.45      8.67 o 
  -1   1  21       52.06       33.90     15.34 o 
   0   1  21       76.37       92.81     15.00 o 
   1   1  21       26.37        3.99     17.55 o 
   2   1  21       28.97       29.64     10.36 o 
   3   1  21       37.75       41.16     14.00 o 
   4   1  21        6.20        3.73     14.98 o 
  -4   2  21        2.36       -2.76     12.16 o 
  -3   2  21       23.87       -2.68     10.23 o 
  -2   2  21      139.43      141.10     11.15 o 
  -1   2  21        9.19       13.33      8.21 o 
   0   2  21        0.22      -12.88     12.88 o 
   1   2  21       11.37        5.54     11.32 o 
   2   2  21      119.67      127.63     12.49 o 
   3   2  21       17.14       12.04     13.60 o 
   4   2  21        2.37       11.75     18.66 o 
  -4   3  21        0.01       -8.06     11.83 o 
  -3   3  21       31.61       29.32     10.97 o 
  -2   3  21        7.07        2.65     18.76 o 
  -1   3  21      198.91      182.87     12.68 o 
   0   3  21        3.27        0.91     11.36 o 
   1   3  21      162.48      152.58     14.92 o 
   2   3  21       10.09       10.70     10.49 o 
   3   3  21       23.17       22.57     15.04 o 
   4   3  21        1.13       27.36     18.89 o 
  -4   4  21        2.52        6.95     14.35 o 
  -3   4  21       35.22       28.42     10.92 o 
  -2   4  21       91.47       96.85     14.52 o 
  -1   4  21       48.82       59.12      9.08 o 
   0   4  21       39.44       51.17     12.25 o 
   1   4  21       41.89       52.82     12.60 o 
   2   4  21      106.91      109.10     12.25 o 
   3   4  21       33.71       31.07     18.90 o 
   4   4  21        3.72       -0.27     18.66 o 
  -4   5  21       29.88       56.14     15.26 o 
  -3   5  21        6.37       11.11      9.69 o 
  -2   5  21        0.61       -5.58      9.69 o 
  -1   5  21      123.00      125.41     14.11 o 
   0   5  21       10.66        3.64     11.79 o 
   1   5  21      118.64      122.27     14.50 o 
   2   5  21        0.79      -10.57     10.57 o 
   3   5  21       11.13       15.21     14.66 o 
   4   5  21       23.24       28.28     19.34 o 
  -3   6  21       10.14        7.70     10.05 o 
  -2   6  21      115.61      113.37     12.72 o 
  -1   6  21       22.94       22.68     12.86 o 
   0   6  21       15.96       -2.68     12.44 o 
   1   6  21       24.95       23.91     10.71 o 
   2   6  21       96.97       76.44     14.02 o 
   3   6  21       14.02       22.35     20.86 o 
  -3   7  21       15.03       -6.81     10.06 o 
  -2   7  21       21.87       11.37     18.33 o 
  -1   7  21       48.89       58.37     14.04 o 
   0   7  21       10.38       -7.96     12.64 o 
   1   7  21       67.05       71.06     11.50 o 
   2   7  21       20.05       20.92     14.33 o 
   3   7  21       11.41        7.01     16.69 o 
  -3   8  21        1.60       -2.96     11.90 o 
  -2   8  21       26.07       27.45     25.04 o 
  -1   8  21       10.62       -9.11     13.47 o 
   0   8  21       79.93      114.82     15.32 o 
   1   8  21       10.01       24.73     13.84 o 
   2   8  21       27.71        8.62     23.25 o 
   3   8  21        1.94        1.91     25.64 o 
  -3   9  21        9.16      -12.95     14.56 o 
  -2   9  21        3.88        6.35     18.47 o 
  -1   9  21       55.35       72.68     15.55 o 
   0   9  21       18.54       10.24     14.66 o 
   1   9  21       47.71       37.34     21.09 o 
   2   9  21        5.20       -1.67     25.64 o 
   3   9  21       12.27       31.63     27.09 o 
  -2  10  21       18.37        5.37     23.97 o 
  -1  10  21       68.13       59.35     16.39 o 
   0  10  21        4.73       -7.86     15.09 o 
   1  10  21       79.82       94.81     19.65 o 
   2  10  21       18.04       68.07     27.33 o 
  -2  11  21       13.79       21.45     20.85 o 
  -1  11  21       31.74       15.84     37.75 o 
   0  11  21       39.69       28.69     18.87 o 
   1  11  21       34.53       50.82     19.91 o 
   2  11  21       15.39       29.72     27.33 o 
  -1  12  21       31.41       12.53     26.24 o 
   0  12  21       36.72       44.58     19.66 o 
   1  12  21       27.11       13.34     20.11 o 
   0   0  22       51.64       35.71     20.13 o 
   1   0  22       58.01       81.83     15.00 o 
   2   0  22        1.14       10.31     12.23 o 
   3   0  22       31.45       17.81     13.67 o 
   4   0  22       12.92       18.24     16.07 o 
  -4   1  22       15.93        3.77     14.85 o 
  -3   1  22       16.87       12.36     10.45 o 
  -2   1  22       40.22       51.44     12.86 o 
  -1   1  22       65.99       66.17     15.08 o 
   0   1  22        6.82       16.52     14.06 o 
   1   1  22       32.59       27.59     11.88 o 
   2   1  22       35.31       32.50     11.08 o 
   3   1  22       18.64       12.67     14.15 o 
   4   1  22       20.10       13.67     16.29 o 
  -4   2  22        0.45        5.90     12.42 o 
  -3   2  22        2.51       -4.07     12.59 o 
  -2   2  22       49.66       55.28     10.52 o 
  -1   2  22       32.35       38.61     15.09 o 
   0   2  22      108.48      113.61     16.10 o 
   1   2  22       38.18       41.40     12.88 o 
   2   2  22       59.05       63.76     11.48 o 
   3   2  22        1.92       20.99     14.67 o 
   4   2  22        1.50       -7.27     18.58 o 
  -4   3  22        9.44        4.86     14.44 o 
  -3   3  22        5.25        0.00     10.54 o 
  -2   3  22       67.26       72.45     23.24 o 
  -1   3  22      266.04      267.79     21.95 o 
   0   3  22       15.98       27.20     12.76 o 
   1   3  22      258.03      249.49     18.30 o 
   2   3  22       57.71       63.40     11.64 o 
   3   3  22        6.39      -14.15     14.15 o 
   4   3  22        6.64       -6.12     18.52 o 
  -3   4  22       22.46       -0.19     11.15 o 
  -2   4  22      109.16      105.86     12.47 o 
  -1   4  22       34.67       29.95      9.16 o 
   0   4  22      163.86      173.01     16.04 o 
   1   4  22       43.38       49.33     13.65 o 
   2   4  22       97.79      109.49     15.50 o 
   3   4  22       17.91       15.22     14.49 o 
  -3   5  22       13.48       18.57     11.54 o 
  -2   5  22       13.70       22.72     11.57 o 
  -1   5  22       31.88       31.44     13.47 o 
   0   5  22        0.06      -10.64     12.52 o 
   1   5  22       30.95       24.08     13.47 o 
   2   5  22       25.71       39.47     13.78 o 
   3   5  22       11.01       27.03     15.19 o 
  -3   6  22       20.89        1.52     13.05 o 
  -2   6  22        2.35        9.77     17.02 o 
  -1   6  22        0.11       13.42     13.09 o 
   0   6  22       45.26       35.95     14.06 o 
   1   6  22        0.63       -4.08     11.00 o 
   2   6  22        2.91       12.21     14.01 o 
   3   6  22       23.64       26.48     17.88 o 
  -3   7  22       11.53       12.83     12.59 o 
  -2   7  22       25.36       35.35     12.71 o 
  -1   7  22       61.11       72.42     15.21 o 
   0   7  22       32.37       33.11     14.28 o 
   1   7  22       67.38       91.86     15.76 o 
   2   7  22       17.54       21.81     14.20 o 
   3   7  22       14.43       38.76     18.20 o 
  -3   8  22        4.88      -14.33     15.23 o 
  -2   8  22       11.92       -9.53     30.20 o 
  -1   8  22        8.22       17.73     14.69 o 
   0   8  22       53.47       56.54     20.90 o 
   1   8  22       12.79       18.12     14.67 o 
   2   8  22       12.75       -5.03     25.88 o 
   3   8  22        2.27      -21.10     26.61 o 
  -2   9  22       40.26       31.01     19.70 o 
  -1   9  22        5.51       11.41     15.35 o 
   0   9  22        7.94       17.45     15.69 o 
   1   9  22        2.72      -12.92     14.96 o 
   2   9  22       44.02       26.37     27.09 o 
  -2  10  22        5.10      -17.66     20.42 o 
  -1  10  22       29.00       14.92     16.04 o 
   0  10  22       11.42       22.70     16.00 o 
   1  10  22       33.04       16.87     21.57 o 
   2  10  22        7.14       -7.91     28.28 o 
  -1  11  22       10.37        6.44     16.46 o 
   0  11  22        0.52        1.29     19.06 o 
   1  11  22       10.89       18.38     19.57 o 
   1   0  23       96.16       96.92     14.32 o 
   2   0  23        3.74        0.67     16.72 o 
   3   0  23       16.80        7.84     14.26 o 
  -3   1  23       50.32       64.30     17.16 o 
  -2   1  23       10.94        7.07     16.11 o 
  -1   1  23       80.28      102.81     17.46 o 
   0   1  23       19.65       18.42     16.66 o 
   1   1  23       96.95       76.66     13.70 o 
   2   1  23       17.43        7.93     13.40 o 
   3   1  23       59.55       56.24     15.81 o 
  -3   2  23        5.75       -3.13     15.88 o 
  -2   2  23      105.64      107.11     18.53 o 
  -1   2  23       29.58       25.04     15.67 o 
   0   2  23       73.72       81.81     13.75 o 
   1   2  23       33.06       26.21     12.57 o 
   2   2  23      107.88      117.57     17.83 o 
   3   2  23        4.93       14.17     14.93 o 
  -3   3  23       38.71       22.36     16.85 o 
  -2   3  23       20.56      -18.21     22.53 o 
  -1   3  23       14.18       27.33     15.60 o 
   0   3  23       34.47       31.42     13.14 o 
   1   3  23       10.98        7.61     12.92 o 
   2   3  23       20.18       16.21     13.60 o 
   3   3  23       39.75       39.44     24.15 o 
  -3   4  23        3.65       -2.84     13.73 o 
  -2   4  23       53.38       58.04     17.45 o 
  -1   4  23       35.04       53.82     13.60 o 
   0   4  23       64.10       84.34     14.45 o 
   1   4  23       51.13       66.34     13.90 o 
   2   4  23       44.22       49.72     14.98 o 
   3   4  23        5.11       -2.90     20.73 o 
  -3   5  23       24.65       25.43     14.83 o 
  -2   5  23       35.14       28.58     11.89 o 
  -1   5  23       16.71        3.87     15.60 o 
   0   5  23      165.21      181.75     16.91 o 
   1   5  23       19.31        9.91     13.86 o 
   2   5  23       36.79       51.16     14.84 o 
   3   5  23       20.76       33.87     16.01 o 
  -3   6  23       12.54        2.97     10.63 o 
  -2   6  23        0.30       -0.22     13.55 o 
  -1   6  23       16.45       22.19     14.10 o 
   0   6  23       71.96       93.66     29.03 o 
   1   6  23       11.95       24.15     12.03 o 
   2   6  23        2.04        6.64     13.94 o 
   3   6  23       10.02       27.91     18.62 o 
  -3   7  23        8.78       -9.37     11.77 o 
  -2   7  23        7.72       -7.34     12.79 o 
  -1   7  23       12.50       -4.54     14.58 o 
   0   7  23       22.15       16.73     17.50 o 
   1   7  23       10.35        0.44     12.06 o 
   2   7  23        4.08       10.44     15.10 o 
   3   7  23       12.03       36.47     19.11 o 
  -2   8  23       11.25       -8.32     13.48 o 
  -1   8  23       37.40       44.87     15.49 o 
   0   8  23        1.43      -10.38     15.22 o 
   1   8  23       40.08       49.20     16.16 o 
   2   8  23       17.62       38.59     27.33 o 
  -2   9  23       24.39       18.44     20.31 o 
  -1   9  23        4.77       -3.83     15.64 o 
   0   9  23        0.80       -4.35     15.08 o 
   1   9  23        5.23        2.66     16.49 o 
   2   9  23       27.57       20.37     27.33 o 
  -1  10  23       19.75       39.83     16.93 o 
   0  10  23        0.20      -16.34     17.03 o 
   1  10  23       18.16        1.73     18.94 o 
   0  11  23       53.76       95.06     22.20 o 
   0   0  24      134.14      140.69     28.04 o 
   1   0  24       39.46       30.73     13.92 o 
   2   0  24       34.49       21.50     17.45 o 
   3   0  24        1.27        4.98     14.89 o 
  -3   1  24       10.71       11.56     15.71 o 
  -2   1  24        2.98        7.97     16.52 o 
  -1   1  24       21.70       22.13     16.51 o 
   0   1  24       45.92       15.22     15.93 o 
   1   1  24       22.64       52.26     18.41 o 
   2   1  24        4.23       -6.09     13.72 o 
   3   1  24       11.44        4.82     15.27 o 
  -3   2  24       18.67        1.24     15.11 o 
  -2   2  24        8.87       30.33     17.87 o 
  -1   2  24        8.91        8.79     16.61 o 
   0   2  24       24.26       12.05     13.39 o 
   1   2  24        7.83        8.65     13.35 o 
   2   2  24        6.09        0.66     13.88 o 
   3   2  24       12.34        3.74     15.11 o 
  -3   3  24        1.15      -14.94     14.94 o 
  -2   3  24       10.42       27.93     17.15 o 
  -1   3  24       43.33       44.51     14.48 o 
   0   3  24      193.78      149.79     16.22 o 
   1   3  24       37.68       50.60     14.69 o 
   2   3  24        8.96       12.81     14.89 o 
   3   3  24        1.17       15.71     19.57 o 
  -3   4  24       17.08        7.05     21.50 o 
  -2   4  24        3.71      -16.86     16.86 o 
  -1   4  24       15.40       24.73     14.09 o 
   0   4  24      253.67      281.34     20.22 o 
   1   4  24       24.35       35.02     14.22 o 
   2   4  24        8.52        4.95     14.76 o 
   3   4  24       17.76       17.11     16.20 o 
  -3   5  24       18.02        0.10     13.23 o 
  -2   5  24       19.06        1.28     17.70 o 
  -1   5  24       10.42       26.87     14.60 o 
   0   5  24        1.56       10.79     14.68 o 
   1   5  24       12.08       32.68     20.31 o 
   2   5  24       17.00       39.15     15.03 o 
   3   5  24       20.22       42.40     19.59 o 
  -3   6  24       11.42      -26.37     26.37 o 
  -2   6  24       54.77       41.72     19.57 o 
  -1   6  24       48.47       43.25     14.78 o 
   0   6  24        0.16      -14.97     15.01 o 
   1   6  24       34.02       26.93     12.73 o 
   2   6  24       58.07       51.40     15.92 o 
  -2   7  24        4.01      -19.48     19.48 o 
  -1   7  24        7.18        1.97     15.49 o 
   0   7  24        1.27        2.62     18.70 o 
   1   7  24        9.98      -15.58     15.58 o 
   2   7  24        9.12       40.23     19.79 o 
  -2   8  24       10.82       13.87     13.97 o 
  -1   8  24       17.12       34.74     23.33 o 
   0   8  24        0.22       17.87     16.15 o 
   1   8  24       23.41       22.27     18.75 o 
   2   8  24        6.68       17.02     27.57 o 
  -1   9  24        5.11       -1.64     20.73 o 
   0   9  24       35.08       31.99     16.42 o 
   1   9  24        4.39       -3.16     16.54 o 
  -1  10  24       15.28       48.89     30.20 o 
   0  10  24        1.49       -0.07     17.56 o 
   1   0  25       19.60       23.91     14.21 o 
   2   0  25        0.56       -0.47     17.79 o 
   3   0  25        1.48      -15.81     15.81 o 
  -3   1  25        2.92       -3.13     15.90 o 
  -2   1  25       23.69       19.94     18.21 o 
  -1   1  25        4.01       24.75     17.70 o 
   0   1  25       11.13       -2.74     26.49 o 
   1   1  25        4.29       26.44     14.32 o 
   2   1  25       18.71       -9.41     15.06 o 
   3   1  25        1.23      -15.71     15.71 o 
  -3   2  25        2.82      -15.59     15.59 o 
  -2   2  25        8.24       -9.31     17.76 o 
  -1   2  25       13.46       14.22     16.66 o 
   0   2  25      125.64      120.16     16.16 o 
   1   2  25       12.78       29.15     14.69 o 
   2   2  25        7.21       -4.79     14.81 o 
   3   2  25        3.83        5.31     16.19 o 
  -3   3  25        1.24      -15.54     15.54 o 
  -2   3  25       15.23        0.70     17.90 o 
  -1   3  25       14.47       16.96     14.85 o 
   0   3  25       13.49       10.81     14.80 o 
   1   3  25       12.81       -4.40     14.07 o 
   2   3  25       13.56       18.28     15.28 o 
   3   3  25        1.80        3.05     16.30 o 
  -3   4  25       16.03       -5.03     27.81 o 
  -2   4  25        1.52       -5.76     18.98 o 
  -1   4  25       15.82       11.40     14.66 o 
   0   4  25        7.34       45.66     14.70 o 
   1   4  25       14.22       25.07     15.66 o 
   2   4  25        1.95       -2.74     15.29 o 
  -2   5  25       20.04       29.21     18.63 o 
  -1   5  25        7.83       17.26     15.62 o 
   0   5  25        9.94        6.65     14.85 o 
   1   5  25        8.47        6.60     15.45 o 
   2   5  25       20.17       29.44     15.65 o 
  -2   6  25       11.29       18.87     24.45 o 
  -1   6  25        9.44       25.58     15.95 o 
   0   6  25       26.32       22.21     15.21 o 
   1   6  25        7.19       21.03     14.01 o 
   2   6  25       10.25       -0.66     15.84 o 
  -2   7  25       10.16       24.16     20.41 o 
  -1   7  25        2.87       -2.97     15.10 o 
   0   7  25       36.22       53.69     18.98 o 
   1   7  25        3.05       18.91     16.72 o 
   2   7  25       16.55       -0.12     20.35 o 
  -1   8  25       21.09       20.41     17.18 o 
   0   8  25       16.20       27.36     17.00 o 
   1   8  25       22.77        2.72     24.20 o 
   0   9  25        5.14       24.24     16.89 o 
   0   0  26      187.22      283.30     36.67 o 
   1   0  26        1.79       17.05     15.04 o 
   2   0  26        6.86       26.56     15.79 o 
  -2   1  26        0.99        1.62     19.05 o 
  -1   1  26        5.05        6.31     18.64 o 
   0   1  26       27.98        6.11     17.46 o 
   1   1  26        4.80       -4.70     17.59 o 
   2   1  26        0.78       -8.48     15.32 o 
  -2   2  26        4.31        0.00     19.32 o 
  -1   2  26       33.91       30.14     19.06 o 
   0   2  26        0.39       35.11     15.17 o 
   1   2  26       36.23       36.48     15.97 o 
   2   2  26        3.16       14.04     15.58 o 
  -2   3  26       11.51       34.94     49.01 o 
  -1   3  26        0.42       -7.74     14.72 o 
   0   3  26        7.03       16.65     17.32 o 
   1   3  26        0.51       14.27     15.00 o 
   2   3  26       11.32       10.76     16.16 o 
  -2   4  26        9.63       35.02     16.10 o 
  -1   4  26       14.68        4.48     19.73 o 
   0   4  26       68.52       52.08     16.32 o 
   1   4  26       17.53       20.56     15.68 o 
   2   4  26       10.44       17.54     16.47 o 
  -2   5  26        2.41       34.18     19.77 o 
  -1   5  26       12.26       25.95     16.04 o 
   0   5  26        8.95       14.80     16.10 o 
   1   5  26       11.70        0.66     16.45 o 
   2   5  26        3.42       -0.79     16.45 o 
  -1   6  26       15.71       15.92     16.13 o 
   0   6  26        5.07       12.63     16.42 o 
   1   6  26       11.43       17.52     15.78 o 
  -1   7  26        1.97       10.58     24.17 o 
   0   7  26       26.48       -9.72     20.02 o 
   1   7  26        3.74        6.39     17.58 o 
   0   8  26        0.21       18.53     25.32 o 
   1   0  27       10.30        7.10     15.54 o 
   2   0  27        6.08        9.37     16.84 o 
  -2   1  27        9.04       -4.47     19.70 o 
  -1   1  27        0.51       -3.92     15.32 o 
   0   1  27        0.34       12.46     16.23 o 
   1   1  27        1.75       -0.06     16.13 o 
   2   1  27        6.67        0.61     16.37 o 
  -2   2  27       10.34      -13.13     20.07 o 
  -1   2  27       23.79       16.26     19.56 o 
   0   2  27      111.22      118.95     17.84 o 
   1   2  27       24.61       36.42     16.24 o 
   2   2  27       12.79       10.30     16.63 o 
  -2   3  27       18.67       20.16     20.82 o 
  -1   3  27       31.00       29.96     16.41 o 
   0   3  27       11.68        1.80     15.87 o 
   1   3  27       28.25       14.55     16.15 o 
   2   3  27       21.41        4.44     16.77 o 
  -1   4  27        6.70       -0.10     16.18 o 
   0   4  27        0.13       11.57     16.28 o 
   1   4  27        4.71        1.55     21.33 o 
  -1   5  27        7.67       -6.82     16.66 o 
   0   5  27        4.76       20.85     16.26 o 
   1   5  27       12.78       23.20     16.79 o 
  -1   6  27        1.23       28.10     21.81 o 
   0   6  27        6.30       12.72     17.13 o 
   1   6  27        1.95        5.02     17.49 o 
   0   0  28       44.75        5.03     28.76 o 
   1   0  28        4.26       14.37     16.80 o 
  -1   1  28       16.07       14.88     16.84 o 
   0   1  28        0.84       13.67     16.49 o 
   1   1  28       12.96       12.56     17.12 o 
  -1   2  28        1.38      -12.73     16.73 o 
   0   2  28        0.33       16.22     17.11 o 
   1   2  28        0.73        6.50     16.54 o 
  -1   3  28        4.57        4.86     17.20 o 
   0   3  28        0.11        4.39     16.82 o 
   1   3  28        7.40      -12.56     15.96 o 
   0   4  28       19.16       27.40     17.61 o 
   1   4  28       10.09       19.89     29.72 o 
   0   1  29       12.21       20.63     24.21 o 
                                                 
